# Supplementary material for: Poly[[tetra­aqua­(μ4-imidazole-4,5-dicarboxyl­ato)(μ3-imidazole-4,5-dicarboxyl­ato)-μ3-sulfato-μ2-sulfato-cobalt(II)digadolinium(III)] monohydrate]
Source: Acta Crystallogr Sect E Struct Rep Online. 2011 Nov 12;67(Pt 12):m1741–2. doi: 10.1107/S160053681104726X (PMC3238650; doi:10.1107/S160053681104726X)
Supplement: Supplementary file 2 [file e-67-m1741-Isup2.hkl]

# 
# h,k,l, Fc-squared, Fo-squared, sigma(Fo-squared) and status flag 
# 
data_I
_shelx_title ' s in P-1' 
_shelx_refln_list_code          4 
_shelx_F_calc_maximum      297.73 
_exptl_crystal_F_000       914.00 
_reflns_d_resolution_high  0.8346 
 
loop_ 
 _symmetry_equiv_pos_as_xyz 
 'x, y, z' 
 '-x, -y, -z' 
 
_cell_length_a     9.0916 
_cell_length_b    10.7714 
_cell_length_c    12.9736 
_cell_angle_alpha  93.119 
_cell_angle_beta   96.416 
_cell_angle_gamma 108.840 
 
_shelx_F_squared_multiplier     1.000 
 
loop_ 
 _refln_index_h 
 _refln_index_k 
 _refln_index_l 
 _refln_F_squared_calc 
 _refln_F_squared_meas 
 _refln_F_squared_sigma 
 _refln_observed_status 
   1   0   0      535.95      511.87     21.30 o 
   2   0   0      202.26      228.16     23.77 o 
   3   0   0     1145.23     1057.46     53.96 o 
   4   0   0    42854.87    41592.17    712.13 o 
   5   0   0      108.18      124.12     32.13 o 
   6   0   0     1727.04     1602.08     93.13 o 
   7   0   0    19695.67    18838.86    430.45 o 
   8   0   0     3978.93     3654.24    167.69 o 
   9   0   0        5.03       12.94     31.34 o 
  10   0   0      117.44      113.29     52.38 o 
 -10   1   0     2518.10     2543.78    157.39 o 
  -9   1   0       41.95       38.38     34.15 o 
  -8   1   0     4563.18     4229.58    174.82 o 
  -7   1   0     2439.55     2481.90    122.36 o 
  -6   1   0     4564.32     4268.57    151.49 o 
  -5   1   0       37.36        6.07     17.96 o 
  -4   1   0    38989.79    40355.66    684.58 o 
  -3   1   0     6184.30     5891.78    139.17 o 
  -2   1   0     6974.38     6554.97    133.54 o 
  -1   1   0     1393.73     1477.68     27.57 o 
   0   1   0    71730.12    66808.37    771.98 o 
   1   1   0      130.60      144.59     11.84 o 
   2   1   0       38.43      149.93     80.98 o 
   3   1   0     2629.91     2434.62     87.98 o 
   4   1   0    12819.98    11401.08    259.41 o 
   5   1   0       43.77       94.45     29.66 o 
   6   1   0     5082.37     4841.89    175.44 o 
   7   1   0    14223.41    14589.57    371.12 o 
   8   1   0     2246.04     2396.25    141.02 o 
   9   1   0      320.49      387.67     76.49 o 
 -10   2   0     9051.23     9238.63    305.98 o 
  -9   2   0       40.44       -5.28     30.37 o 
  -8   2   0     3965.73     3702.56    160.03 o 
  -7   2   0      153.24      160.47     40.23 o 
  -6   2   0    14693.40    14168.36    320.68 o 
  -5   2   0     1860.32     1769.42     82.57 o 
  -4   2   0    20030.00    19057.34    357.39 o 
  -3   2   0    26814.94    24798.42    424.73 o 
  -2   2   0      698.57      677.05     77.86 o 
  -1   2   0     1356.43     1373.54     31.21 o 
   0   2   0     7646.46     8022.03    111.04 o 
   1   2   0    16880.03    17498.73    225.63 o 
   2   2   0     4628.94     4938.18     94.84 o 
   3   2   0    17144.21    17284.97    248.96 o 
   4   2   0      621.79      534.17     38.00 o 
   5   2   0     8771.50     8520.33    237.05 o 
   6   2   0      550.73      580.89     67.96 o 
   7   2   0     7312.33     7163.32    244.89 o 
   8   2   0      961.57      804.65     94.45 o 
   9   2   0      520.41      475.87     85.12 o 
 -10   3   0     7365.41     7256.01    262.14 o 
  -9   3   0      310.10      308.88     61.27 o 
  -8   3   0     3628.70     3270.44    148.06 o 
  -7   3   0      189.89      208.18     43.22 o 
  -6   3   0     9599.06     9062.04    232.21 o 
  -5   3   0        7.45       89.43     25.53 o 
  -4   3   0    14047.34    13207.38    267.42 o 
  -3   3   0    28100.48    26718.32    331.86 o 
  -2   3   0      927.28      904.10     30.51 o 
  -1   3   0      344.23      332.42     38.38 o 
   0   3   0      818.22      789.43     30.43 o 
   1   3   0    25448.87    25546.29    602.67 o 
   2   3   0     2045.15     2144.65     62.04 o 
   3   3   0    42081.39    39798.43    508.02 o 
   4   3   0     2405.34     2213.03     76.83 o 
   5   3   0    14012.52    13867.18    392.11 o 
   6   3   0       53.04       78.96     35.39 o 
   7   3   0    10973.60    10989.64    328.69 o 
   8   3   0     2860.44     3007.86    169.45 o 
   9   3   0      700.69      628.16     95.86 o 
 -10   4   0     3270.93     3292.18    170.33 o 
  -9   4   0     3305.19     3185.67    155.01 o 
  -8   4   0      352.45      374.99     59.15 o 
  -7   4   0     3422.77     3244.47    134.59 o 
  -6   4   0      326.46      299.11     43.22 o 
  -5   4   0     4507.57     4464.19    100.61 o 
  -4   4   0     3053.69     2913.12     91.90 o 
  -3   4   0    24351.44    24475.25    494.22 o 
  -2   4   0       54.18       36.41     10.78 o 
  -1   4   0      963.24      943.94     34.77 o 
   0   4   0      340.02      394.78     25.88 o 
   1   4   0    53494.68    53641.09    713.32 o 
   2   4   0     1368.54     1299.58     61.18 o 
   3   4   0    11194.64    11223.55    198.06 o 
   4   4   0     1710.52     1577.91     69.17 o 
   5   4   0     7618.04     7746.43    425.39 o 
   6   4   0      327.80      313.02     58.54 o 
   7   4   0     3212.71     3189.10    168.83 o 
   8   4   0     1832.99     1788.69    135.47 o 
 -10   5   0     4534.59     4647.26    202.11 o 
  -9   5   0     3706.72     3738.74    167.87 o 
  -8   5   0        0.23       14.85     18.54 o 
  -7   5   0    23658.76    22714.05    340.15 o 
  -6   5   0       48.20       60.46     19.00 o 
  -5   5   0     2830.86     2658.64     91.42 o 
  -4   5   0     1546.06     1547.78     53.45 o 
  -3   5   0    47323.80    46161.72   1975.53 o 
  -2   5   0     2671.38     2939.10     69.89 o 
  -1   5   0     1741.37     1681.07     60.78 o 
   0   5   0    16161.37    15410.40    408.75 o 
   1   5   0    13246.21    12888.02    228.60 o 
   2   5   0     1720.76     1642.64    221.17 o 
   3   5   0      155.37      249.40     33.60 o 
   4   5   0    14864.10    14738.03    261.37 o 
   5   5   0     2473.88     2468.77     78.52 o 
   6   5   0       96.27       59.34     26.84 o 
   7   5   0      162.97      197.44     56.42 o 
   8   5   0     5454.85     5484.83    248.94 o 
 -10   6   0     1039.30     1059.59     70.50 o 
  -9   6   0     4174.19     4200.50    149.78 o 
  -8   6   0      351.87      362.29     65.10 o 
  -7   6   0    15358.10    15474.73    259.63 o 
  -6   6   0      244.50      211.85     29.21 o 
  -5   6   0      632.74      706.59     41.24 o 
  -4   6   0      878.14      942.13     44.06 o 
  -3   6   0    27342.14    27683.74    442.51 o 
  -2   6   0     2533.81     2454.76     68.03 o 
  -1   6   0      340.57      313.02     27.42 o 
   0   6   0    13923.80    13352.81    397.61 o 
   1   6   0     8342.65     8220.97    158.92 o 
   2   6   0     3726.90     3678.42    103.69 o 
   3   6   0      323.85      310.49     42.03 o 
   4   6   0    10665.33    10487.76    217.14 o 
   5   6   0        1.01       48.07     25.28 o 
   6   6   0       56.47       33.41     26.52 o 
   7   6   0     1651.15     1582.18    128.08 o 
 -10   7   0      545.22      537.88     67.52 o 
  -9   7   0     4681.58     4759.93    139.09 o 
  -8   7   0      263.00      291.00     38.97 o 
  -7   7   0     2476.13     2584.72     90.17 o 
  -6   7   0     6629.82     6832.03    225.66 o 
  -5   7   0     7626.41     7706.48    150.68 o 
  -4   7   0      584.28      612.59     38.49 o 
  -3   7   0       22.74       64.13     27.68 o 
  -2   7   0    17885.06    17319.74    604.26 o 
  -1   7   0      105.20      120.83     23.40 o 
   1   7   0      991.32     1018.88     55.52 o 
   2   7   0     7132.19     6977.65    157.90 o 
   3   7   0        0.43        7.56     18.62 o 
   4   7   0     3204.95     3127.75    114.13 o 
   5   7   0     2608.15     2685.13    112.32 o 
   6   7   0       79.28      136.88     36.16 o 
 -10   8   0     3066.38     3067.36    175.88 o 
  -9   8   0     1933.87     1977.90    115.18 o 
  -8   8   0       79.55      102.33     28.61 o 
  -7   8   0     1711.22     1825.09     92.34 o 
  -6   8   0    11426.66    11882.07    213.32 o 
  -5   8   0     1928.43     2007.95    102.81 o 
  -4   8   0      186.13      176.33     27.22 o 
  -3   8   0      295.03      371.45     33.92 o 
  -2   8   0    13870.48    13609.35    225.49 o 
  -1   8   0      475.39      487.57     78.48 o 
   0   8   0     3380.15     3382.82    135.69 o 
   1   8   0     3547.04     3523.28    177.02 o 
   2   8   0    10058.21     9643.08    202.42 o 
   3   8   0     1926.28     1920.81     88.46 o 
   4   8   0     1086.05     1060.21     72.06 o 
   5   8   0     7737.45     8091.21    211.22 o 
  -9   9   0      814.50      728.86     91.90 o 
  -8   9   0     2912.28     2696.60    150.52 o 
  -7   9   0     2000.68     2020.97     82.32 o 
  -6   9   0    10042.85    10309.33    199.51 o 
  -5   9   0      858.32      815.75     50.21 o 
  -4   9   0      156.95      157.46     34.51 o 
  -3   9   0     2379.51     2272.96     80.14 o 
  -2   9   0    11265.36    11252.72    208.06 o 
  -1   9   0     2227.19     2215.88     83.75 o 
   0   9   0     2025.03     1991.55     82.03 o 
   1   9   0     5771.98     5478.23    176.93 o 
   2   9   0     1130.92     1091.98    148.76 o 
   3   9   0        1.03       10.15     26.32 o 
   4   9   0      513.87      484.88     59.19 o 
  -9  10   0      118.47      177.28     58.19 o 
  -8  10   0     5117.37     5084.14    215.58 o 
  -7  10   0     1189.71     1254.55    102.64 o 
  -6  10   0     6141.10     6213.95    227.72 o 
  -5  10   0     2035.72     2112.84    106.03 o 
  -4  10   0       87.66      129.37     28.66 o 
  -3  10   0     2286.08     2313.26     86.21 o 
  -2  10   0     5430.17     5373.43    147.62 o 
  -1  10   0     7713.95     7577.18    173.28 o 
   0  10   0      141.76      126.72     32.34 o 
   1  10   0     2296.50     2205.24    182.13 o 
   2  10   0        6.14        5.42     25.48 o 
   3  10   0     1134.43     1081.81    164.87 o 
  -8  11   0      798.64      887.48    101.67 o 
  -7  11   0     1403.54     1330.43    110.12 o 
  -6  11   0     3291.78     3217.36    166.37 o 
  -5  11   0     1674.49     1915.36    126.32 o 
  -4  11   0       38.13       36.27     39.35 o 
  -3  11   0     4834.78     4995.32    207.74 o 
  -2  11   0      720.57      677.44     56.21 o 
  -1  11   0     2283.49     2385.74    139.74 o 
   0  11   0      538.30      479.34     63.60 o 
   1  11   0     5391.82     5421.13    159.52 o 
   2  11   0      477.18      380.84     77.73 o 
  -7  12   0      142.42       79.58     47.36 o 
  -6  12   0       10.14       31.07     39.52 o 
  -5  12   0     4153.68     4486.35    206.25 o 
  -4  12   0     1370.47     1402.96    116.63 o 
  -3  12   0      609.57      653.95     90.05 o 
  -2  12   0      533.48      568.91     84.33 o 
  -1  12   0     1932.52     2094.67    144.10 o 
   0  12   0       14.66       15.14     41.81 o 
   0 -12   1      513.46      534.50     81.78 o 
   1 -12   1     2439.34     2486.83    145.77 o 
   2 -12   1      553.44      432.56     71.83 o 
  -2 -11   1       21.70       -4.48     26.92 o 
  -1 -11   1      624.37      574.13     59.10 o 
   0 -11   1     4029.01     4092.07    132.27 o 
   1 -11   1     2989.06     2985.59    109.76 o 
   2 -11   1      331.94      399.35     46.72 o 
   3 -11   1      184.76      206.41     37.40 o 
   4 -11   1     6997.18     7314.22    171.12 o 
   5 -11   1     1062.48     1224.06     68.44 o 
   6 -11   1       77.57       57.92     40.67 o 
  -3 -10   1      432.71      449.72     57.41 o 
  -2 -10   1     1098.26      804.01     65.45 o 
  -1 -10   1     1599.89     1585.95     80.32 o 
   0 -10   1     8897.80     8771.77    193.16 o 
   1 -10   1     1339.03     1371.62     70.74 o 
   2 -10   1       10.39       42.08     29.53 o 
   3 -10   1      138.80      154.86     30.44 o 
   4 -10   1     5592.25     5714.15    140.91 o 
   5 -10   1      413.12      487.51     45.60 o 
   6 -10   1     1310.98     1357.07    118.97 o 
   7 -10   1     1426.74     1449.87     73.69 o 
   8 -10   1     4104.53     4593.04    200.44 o 
   9 -10   1       40.36       35.65     38.38 o 
  -4  -9   1     3189.70     3382.52    224.38 o 
  -3  -9   1        6.51       16.27     33.76 o 
  -2  -9   1    10201.67    10085.51    216.20 o 
  -1  -9   1       10.51       46.70     23.41 o 
   0  -9   1    16844.73    16127.48    416.76 o 
   1  -9   1     2454.54     2441.51     87.29 o 
   2  -9   1     5562.58     5577.20    133.76 o 
   3  -9   1      333.30      377.20     38.09 o 
   4  -9   1     6318.85     6418.21    144.16 o 
   5  -9   1     5762.08     5830.90    137.85 o 
   6  -9   1      511.42      607.81     82.04 o 
   7  -9   1     3904.49     3900.12    117.33 o 
   8  -9   1      609.10      711.39     56.74 o 
   9  -9   1     2286.44     2508.28    103.89 o 
  -5  -8   1      279.70      293.47     49.87 o 
  -4  -8   1     7088.63     6825.84    181.72 o 
  -3  -8   1        2.99       28.33     53.87 o 
  -2  -8   1    12893.33    12600.96    248.59 o 
  -1  -8   1      103.42      116.91     26.72 o 
   0  -8   1     9017.05     8808.92    177.66 o 
   1  -8   1      117.89      168.20     37.06 o 
   2  -8   1     6494.13     6441.53    137.10 o 
   3  -8   1     4232.28     4216.59    105.98 o 
   4  -8   1     6684.79     6926.90    143.83 o 
   5  -8   1     5722.19     5691.65    130.38 o 
   6  -8   1      103.56       89.96     25.09 o 
   7  -8   1     6570.16     6328.38    157.70 o 
   8  -8   1      743.03      690.94     55.52 o 
   9  -8   1     4146.68     4307.43    135.72 o 
  10  -8   1      205.30      175.87     41.05 o 
  -6  -7   1     6769.34     6842.06    186.02 o 
  -5  -7   1      450.09      463.78     64.79 o 
  -4  -7   1     2441.76     2280.09     96.79 o 
  -3  -7   1     1926.12     2075.21    121.78 o 
  -2  -7   1     3825.43     3803.22    111.29 o 
  -1  -7   1      625.61      676.96     46.90 o 
   0  -7   1     1867.30     1858.34    109.20 o 
   1  -7   1     6886.18     6934.85    138.95 o 
   2  -7   1        2.56       15.67     14.56 o 
   3  -7   1     6049.83     5919.00    139.92 o 
   4  -7   1      171.59      184.55     53.12 o 
   5  -7   1     7620.13     7779.44    153.67 o 
   6  -7   1      224.89      204.15     30.61 o 
   7  -7   1     3194.17     3370.62    104.55 o 
   8  -7   1      711.45      636.41     64.88 o 
   9  -7   1     2116.77     2149.63     92.73 o 
  10  -7   1      350.11      406.34     52.74 o 
  -7  -6   1     2157.84     1944.41    138.73 o 
  -6  -6   1     9147.08     9053.43    176.65 o 
  -5  -6   1     2638.98     2674.49    106.33 o 
  -4  -6   1      619.80      596.52     52.35 o 
  -3  -6   1    12908.25    12355.22    228.00 o 
  -2  -6   1    10164.13     9926.91    246.08 o 
  -1  -6   1     2247.13     2047.62     70.23 o 
   0  -6   1      483.27      446.02     34.06 o 
   1  -6   1    43081.82    40451.05    505.00 o 
   2  -6   1     1236.30     1257.02     64.79 o 
   3  -6   1       34.58       43.17     14.02 o 
   4  -6   1     5574.14     5883.92    119.50 o 
   5  -6   1    26936.44    27686.19    378.38 o 
   6  -6   1     3548.91     3585.50    112.76 o 
   7  -6   1     1570.16     1619.83     70.09 o 
   8  -6   1     7675.28     7502.46    170.83 o 
   9  -6   1     1064.82      984.14     65.16 o 
  10  -6   1      129.38      145.67     36.13 o 
  -8  -5   1       40.40       64.00     45.07 o 
  -7  -5   1      666.18      671.11     88.99 o 
  -6  -5   1     2165.64     1986.05    127.20 o 
  -5  -5   1     4123.46     4103.29    126.35 o 
  -4  -5   1      169.54      144.11     31.05 o 
  -3  -5   1    18427.90    18528.31    290.55 o 
  -2  -5   1      772.55      820.35     45.13 o 
  -1  -5   1        9.13       -1.94     12.31 o 
   0  -5   1       41.80       56.91     15.26 o 
   1  -5   1    67536.65    64996.46    962.22 o 
   2  -5   1     3840.58     3934.62     83.11 o 
   3  -5   1     1234.07     1169.38     43.48 o 
   4  -5   1     2954.79     3087.89     78.08 o 
   5  -5   1    36627.30    36413.82    468.03 o 
   6  -5   1       90.97       89.91     21.78 o 
   7  -5   1     1363.15     1352.76     63.30 o 
   8  -5   1     9275.00     9293.64    271.30 o 
   9  -5   1      957.11      855.00     87.06 o 
  10  -5   1      177.98      151.41     52.82 o 
  -8  -4   1       42.91       55.98     43.40 o 
  -7  -4   1     5046.36     5141.44    214.87 o 
  -6  -4   1      221.56      199.03     50.00 o 
  -5  -4   1     8887.56     8922.63    189.65 o 
  -4  -4   1      161.37      183.09     42.34 o 
  -3  -4   1    15689.12    15927.80    249.64 o 
  -2  -4   1    17522.44    17514.74    256.21 o 
  -1  -4   1     3477.53     3494.21     83.18 o 
   0  -4   1     7785.66     7940.73    129.23 o 
   1  -4   1    18649.33    18938.54    247.09 o 
   2  -4   1     6666.54     6039.86    102.22 o 
   3  -4   1      863.58      962.36     49.65 o 
   4  -4   1     5600.65     5526.61    107.33 o 
   5  -4   1      293.58      274.11     39.61 o 
   6  -4   1     3587.74     3501.60    133.62 o 
   7  -4   1      636.54      604.74     64.70 o 
   8  -4   1    10138.13     9932.54    285.03 o 
   9  -4   1      419.33      432.74     71.57 o 
  10  -4   1      980.53     1110.45    107.13 o 
  -9  -3   1     9533.00    10135.96    345.06 o 
  -8  -3   1       24.74       55.54     38.64 o 
  -7  -3   1     6116.10     5475.06    214.08 o 
  -6  -3   1       57.08       26.67     26.94 o 
  -5  -3   1    23775.14    23099.12    610.37 o 
  -4  -3   1     2406.55     2397.54     79.08 o 
  -3  -3   1    15903.22    16316.50    244.48 o 
  -2  -3   1    28833.21    27456.55    448.61 o 
  -1  -3   1    12552.92    12342.47    132.59 o 
   0  -3   1    20268.95    19237.03    325.92 o 
   1  -3   1     8702.92     8814.58    125.75 o 
   2  -3   1    50842.59    49609.99    577.45 o 
   3  -3   1      381.46      338.87     23.03 o 
   4  -3   1    39504.96    39887.53    677.89 o 
   5  -3   1     1805.38     1638.70     82.30 o 
   6  -3   1    15653.12    15507.07    343.92 o 
   7  -3   1       85.43      117.16     37.15 o 
   8  -3   1    13110.92    13316.36    344.18 o 
   9  -3   1     6788.15     6388.60    233.53 o 
  10  -3   1     1797.34     1917.12    134.94 o 
  -9  -2   1     6516.19     6508.93    259.24 o 
  -8  -2   1     1449.98     1339.14    107.74 o 
  -7  -2   1      184.71      133.54     42.34 o 
  -6  -2   1     1028.38      996.02     80.72 o 
  -5  -2   1     4009.25     3798.86    145.42 o 
  -4  -2   1      127.80       67.43     27.20 o 
  -3  -2   1      220.18      260.81     25.04 o 
  -2  -2   1    10405.12     9792.13    268.61 o 
  -1  -2   1       45.17       60.37      6.19 o 
   0  -2   1       20.91       85.12     24.21 o 
   1  -2   1    13472.67    15059.31    186.31 o 
   2  -2   1    19333.49    19259.36    333.53 o 
   3  -2   1      132.02      202.28     27.11 o 
   4  -2   1    15748.16    15044.14    302.28 o 
   5  -2   1     5815.80     5578.31    163.99 o 
   6  -2   1     5006.73     4471.91    156.16 o 
   7  -2   1      309.96      307.21     52.73 o 
   8  -2   1    12094.67    11483.12    316.81 o 
   9  -2   1     3921.04     3822.01    178.87 o 
  10  -2   1      706.01      704.74     92.87 o 
  -9  -1   1     4130.91     4271.04    198.76 o 
  -8  -1   1     4997.58     4642.16    195.59 o 
  -7  -1   1      195.40      193.39     46.21 o 
  -6  -1   1    10357.16    10155.33    273.76 o 
  -5  -1   1      275.62      299.20     44.19 o 
  -4  -1   1     7012.16     6875.29    182.57 o 
  -3  -1   1      664.76      653.24     46.92 o 
  -2  -1   1    56556.87    53756.60    856.94 o 
  -1  -1   1     9928.27    10201.07    133.75 o 
   0  -1   1      416.34      417.82     13.52 o 
   1  -1   1    16858.22    16517.70    196.39 o 
   2  -1   1    27667.74    27540.26    456.24 o 
   3  -1   1     2496.44     2485.25     84.86 o 
   4  -1   1     4725.15     5265.56    146.92 o 
   5  -1   1    15861.67    14477.69    314.61 o 
   6  -1   1      397.56      308.36     47.36 o 
   7  -1   1     1118.89     1174.98     86.27 o 
   8  -1   1      535.09      573.67     74.38 o 
   9  -1   1     3955.18     3918.84    184.77 o 
  10  -1   1       14.93      -31.78     33.89 o 
 -10   0   1     2096.04     2068.44    143.22 o 
  -9   0   1     3045.56     3099.41    163.38 o 
  -8   0   1     8233.05     8426.93    266.63 o 
  -7   0   1      707.07      648.05     69.80 o 
  -6   0   1    14922.65    14916.76    343.21 o 
  -5   0   1     1092.96     1075.33     69.10 o 
  -4   0   1     1772.84     1641.69     75.00 o 
  -3   0   1       69.26       58.36     16.64 o 
  -2   0   1    79662.69    73717.45   1141.17 o 
  -1   0   1    16528.77    17227.54    281.07 o 
   0   0   1       73.01       71.92      6.69 o 
   1   0   1    35106.72    33785.55    311.66 o 
   2   0   1     6562.95     6226.98    140.84 o 
   3   0   1     4638.14     4511.35    124.65 o 
   4   0   1       55.17       38.82     20.07 o 
   5   0   1    38730.96    39014.32    701.92 o 
   6   0   1     2024.57     2030.24    107.74 o 
   7   0   1      386.33      285.65     53.43 o 
   8   0   1       10.09       25.00     32.57 o 
   9   0   1     7413.16     7053.81    259.24 o 
  10   0   1      489.38      361.61     78.08 o 
 -10   1   1      183.11      190.31     58.45 o 
  -9   1   1      296.78      203.52     52.20 o 
  -8   1   1     9753.05     9689.05    280.98 o 
  -7   1   1       39.92       34.15     30.28 o 
  -6   1   1     1681.57     1591.60     88.29 o 
  -5   1   1     7802.17     7698.16    197.62 o 
  -4   1   1     6561.64     6370.55    159.06 o 
  -3   1   1      525.05      488.90     33.10 o 
  -2   1   1    23467.77    23299.24    381.42 o 
  -1   1   1    20943.55    21880.52    375.17 o 
   0   1   1     1718.39     1589.93     37.85 o 
   1   1   1      327.60      376.24     20.09 o 
   2   1   1     1550.64     1399.85     53.78 o 
   3   1   1    15228.01    15319.13    306.51 o 
   4   1   1     4008.92     3790.32     93.45 o 
   5   1   1    25484.57    25458.88    505.98 o 
   6   1   1       70.06       42.69     27.55 o 
   7   1   1     2035.51     2116.68    124.03 o 
   8   1   1      122.75      163.46     51.06 o 
   9   1   1     3009.74     3268.50    177.55 o 
 -10   2   1      936.44      931.23     98.24 o 
  -9   2   1     3973.40     3925.89    175.17 o 
  -8   2   1    14180.13    14129.28    353.87 o 
  -7   2   1     1304.14     1344.51     86.97 o 
  -6   2   1     3309.60     3432.23    127.64 o 
  -5   2   1    36560.30    34243.29    600.34 o 
  -4   2   1     4446.36     4558.53    124.29 o 
  -3   2   1     1373.66     1328.40     52.11 o 
  -2   2   1     3683.48     3769.63     63.72 o 
  -1   2   1    61338.45    60449.93    682.13 o 
   0   2   1    17153.98    16887.29    387.27 o 
   1   2   1    10747.49    10966.75    117.85 o 
   2   2   1    12230.88    11669.39    308.71 o 
   3   2   1    33027.58    31549.25    594.71 o 
   4   2   1      439.59      410.18     34.79 o 
   5   2   1     2072.23     1940.14     78.08 o 
   6   2   1    11713.06    11504.77    311.08 o 
   7   2   1     2763.75     2769.04    147.18 o 
   8   2   1     2442.88     2223.72    140.75 o 
   9   2   1        7.06       -1.85     37.06 o 
 -10   3   1       63.53       57.48     42.78 o 
  -9   3   1     2592.33     2243.79    127.99 o 
  -8   3   1     4474.22     4340.66    169.19 o 
  -7   3   1      727.53      722.52     66.11 o 
  -6   3   1     1678.69     1506.83     80.98 o 
  -5   3   1    32352.88    29685.46    528.16 o 
  -4   3   1     1422.98     1578.88     49.38 o 
  -3   3   1       11.43       10.67     12.72 o 
  -2   3   1      134.37      140.71     13.57 o 
  -1   3   1    67125.23    65775.90    937.97 o 
   0   3   1      746.20      766.18     31.95 o 
   1   3   1     5999.97     5960.21    106.99 o 
   2   3   1    17289.31    17370.38    249.30 o 
   3   3   1     7421.56     7177.83    141.09 o 
   4   3   1       20.09       16.41     15.77 o 
   5   3   1     4190.58     3825.73    112.40 o 
   6   3   1    12320.86    12221.22    334.50 o 
   7   3   1      218.32      248.85     57.66 o 
   8   3   1     3479.85     3589.89    187.14 o 
 -10   4   1     1052.48     1010.54     98.33 o 
  -9   4   1     5486.99     5359.13    200.79 o 
  -8   4   1      737.81      754.03     72.89 o 
  -7   4   1     6646.82     6625.39    198.50 o 
  -6   4   1       25.01       25.83     15.35 o 
  -5   4   1    22024.33    21306.04    493.30 o 
  -4   4   1    21433.67    22028.76    292.95 o 
  -3   4   1    12626.17    12400.02    236.13 o 
  -2   4   1     1492.49     1365.43     45.69 o 
  -1   4   1     9146.06     8983.96    144.27 o 
   0   4   1    16219.05    15360.92    503.69 o 
   1   4   1       23.13       20.21     12.24 o 
   2   4   1    20341.55    19688.31    333.18 o 
   3   4   1      101.18       93.39     21.23 o 
   4   4   1     6759.62     6937.25    125.86 o 
   5   4   1       16.47       19.13     20.19 o 
   6   4   1     5850.72     5878.07    159.78 o 
   7   4   1      225.29      230.10     59.68 o 
   8   4   1      229.68      271.83     69.36 o 
 -10   5   1      557.45      489.10     67.74 o 
  -9   5   1     8436.81     8109.16    186.76 o 
  -8   5   1     4167.95     4190.26    119.37 o 
  -7   5   1      483.72      493.48     48.77 o 
  -6   5   1     4706.34     4495.31    108.15 o 
  -5   5   1    17107.21    16988.41    359.72 o 
  -4   5   1    12972.36    13616.79    204.30 o 
  -3   5   1     2361.93     2374.79     77.99 o 
  -2   5   1    18546.64    17849.66    242.67 o 
  -1   5   1     9086.35     9134.69    148.51 o 
   0   5   1    19640.47    18782.96    312.23 o 
   1   5   1      686.23      626.46     38.10 o 
   2   5   1    15173.51    14402.75    384.10 o 
   3   5   1        5.88       37.79     46.35 o 
   4   5   1     6731.79     6825.60    161.06 o 
   5   5   1     3071.66     3186.64    111.84 o 
   6   5   1     4960.51     5041.40    234.02 o 
   7   5   1     1122.75     1328.32    121.12 o 
 -10   6   1      334.40      339.37     47.92 o 
  -9   6   1     2793.88     2775.33    102.80 o 
  -8   6   1    12744.96    12743.54    235.46 o 
  -7   6   1      564.72      559.41     44.14 o 
  -6   6   1       54.58       48.68     20.00 o 
  -5   6   1     8273.10     8715.51    158.59 o 
  -4   6   1    22172.50    21582.87    297.60 o 
  -3   6   1       41.62       54.42     17.56 o 
  -2   6   1     7807.56     7311.47    131.29 o 
  -1   6   1      743.72      709.67     39.15 o 
   0   6   1     7385.92     6971.81    136.88 o 
   1   6   1      345.36      390.29     35.76 o 
   2   6   1    14905.22    14577.74    477.32 o 
   3   6   1     2852.05     2844.01     98.34 o 
   4   6   1      873.62      815.05     60.31 o 
   5   6   1     2447.37     2303.69     98.27 o 
   6   6   1     3396.23     3193.77    168.48 o 
   7   6   1     2932.04     3144.65    181.77 o 
 -10   7   1      531.61      655.00     90.67 o 
  -9   7   1        2.71       35.19     24.47 o 
  -8   7   1    11256.96    11769.55    225.75 o 
  -7   7   1     3894.53     4084.26    152.24 o 
  -6   7   1      486.24      491.47     62.54 o 
  -5   7   1      665.20      677.08     41.13 o 
  -4   7   1    17873.01    17929.73    265.08 o 
  -3   7   1      194.16      184.91     24.56 o 
  -2   7   1     1251.30     1241.54     75.97 o 
  -1   7   1    11701.97    11694.91    198.40 o 
   0   7   1    12845.59    13220.67    335.78 o 
   1   7   1     2064.96     1990.69     76.03 o 
   2   7   1     1346.18     1294.89     68.00 o 
   3   7   1    10208.59    10439.58    217.04 o 
   4   7   1     1609.69     1595.10     83.20 o 
   5   7   1      871.58      896.35     70.63 o 
   6   7   1       42.41       17.05     25.80 o 
 -10   8   1      609.02      614.78     91.72 o 
  -9   8   1       37.53       54.49     38.82 o 
  -8   8   1     9605.13    10692.55    328.60 o 
  -7   8   1      286.05      318.15     70.20 o 
  -6   8   1      788.33      834.44     50.11 o 
  -5   8   1     2258.87     2253.70     77.12 o 
  -4   8   1     5868.13     5813.27    212.94 o 
  -3   8   1      803.52      793.34     45.13 o 
  -2   8   1     2333.12     2301.70     77.00 o 
  -1   8   1    13201.76    12902.75    223.70 o 
   0   8   1     7220.84     7321.94    159.45 o 
   1   8   1     1018.24      965.93     58.04 o 
   2   8   1      142.69      179.11     34.73 o 
   3   8   1    12706.75    12886.52    257.65 o 
   4   8   1       39.59        8.36     25.80 o 
   5   8   1      585.37      526.98     60.58 o 
  -9   9   1       19.10       19.37     34.59 o 
  -8   9   1     3401.18     3352.75    171.74 o 
  -7   9   1     6526.66     6363.69    233.53 o 
  -6   9   1       52.44       88.91     38.03 o 
  -5   9   1     3878.72     4000.27    170.15 o 
  -4   9   1     1055.87     1110.63     56.00 o 
  -3   9   1     6658.97     6726.56    147.02 o 
  -2   9   1     1063.03     1032.15     56.73 o 
  -1   9   1     4244.38     4410.65    120.30 o 
   0   9   1      228.85      213.79     35.41 o 
   1   9   1     2305.13     2163.49     89.42 o 
   2   9   1      218.49      223.15     66.81 o 
   3   9   1     3062.81     3082.63    266.24 o 
   4   9   1     2149.67     2168.16    105.50 o 
  -9  10   1       56.88       56.25     44.98 o 
  -8  10   1      883.63      892.67     97.27 o 
  -7  10   1     9080.06     8851.13    294.18 o 
  -6  10   1     1356.58     1392.14    107.13 o 
  -5  10   1     3887.75     3854.50    176.49 o 
  -4  10   1     1819.78     1685.97    114.26 o 
  -3  10   1    12591.48    12731.95    355.36 o 
  -2  10   1      488.59      508.47     47.60 o 
  -1  10   1     2521.51     2433.32     93.29 o 
   0  10   1     1030.59     1059.23     69.72 o 
   1  10   1     1337.21     1334.18     76.21 o 
   2  10   1     1552.03     1576.02     85.85 o 
   3  10   1     3898.15     3976.28    142.41 o 
  -8  11   1       38.51       -8.98     35.03 o 
  -7  11   1     3174.63     3205.48    172.88 o 
  -6  11   1        6.74       13.82     35.21 o 
  -5  11   1     1168.79     1202.79    104.58 o 
  -4  11   1      346.84      281.16     63.55 o 
  -3  11   1     3303.92     3208.03    168.48 o 
  -2  11   1      292.50      220.42     58.19 o 
  -1  11   1     1501.61     1589.23    122.97 o 
   0  11   1     2886.45     2746.24    162.94 o 
   1  11   1       57.75       78.83     35.69 o 
   2  11   1      918.28      862.54    103.08 o 
  -7  12   1     5513.40     5863.17    249.64 o 
  -6  12   1     2037.83     2209.81    147.80 o 
  -5  12   1       15.13       43.13     44.63 o 
  -4  12   1     3840.66     3877.29    196.47 o 
  -3  12   1     1105.42     1167.32    115.93 o 
  -2  12   1      296.94      463.19     83.36 o 
  -1  12   1      168.74      209.41     65.14 o 
   0  12   1     5550.64     5545.22    249.11 o 
   0 -12   2     1316.60     1356.57    115.40 o 
   1 -12   2      234.99      327.81     68.48 o 
   2 -12   2     8109.63     8618.83    285.03 o 
   3 -12   2        0.09       40.05     35.21 o 
   4 -12   2       39.65       43.13     35.91 o 
   5 -12   2     1383.85     1640.55    117.69 o 
  -2 -11   2     5762.29     5529.90    235.73 o 
  -1 -11   2      627.58      663.10     88.91 o 
   0 -11   2     1069.94     1164.85    101.05 o 
   1 -11   2      144.85      233.97     56.07 o 
   2 -11   2    10699.50    11321.42    321.30 o 
   3 -11   2      556.69      637.49     74.73 o 
   4 -11   2       46.29       32.66     32.83 o 
   5 -11   2     1833.29     1954.62    118.84 o 
   6 -11   2     9301.60     9927.52    294.10 o 
   7 -11   2     1176.22     1343.37    107.13 o 
  -3 -10   2      443.79      419.41     54.88 o 
  -2 -10   2     7514.89     7708.94    280.94 o 
  -1 -10   2      945.64      863.23     63.23 o 
   0 -10   2      919.33      889.72     90.45 o 
   1 -10   2     1106.76     1091.43     63.98 o 
   2 -10   2     4241.54     4129.64    118.92 o 
   3 -10   2     3628.82     3847.10    112.35 o 
   4 -10   2      220.84      239.11     35.21 o 
   5 -10   2     5443.40     5483.95    196.30 o 
   6 -10   2     3683.23     3615.86    158.98 o 
   7 -10   2     1505.85     1688.17    111.53 o 
   8 -10   2       26.09       40.76     37.68 o 
  -4  -9   2     6684.28     6750.31    185.36 o 
  -3  -9   2       14.33        8.98     32.61 o 
  -2  -9   2     7721.30     7680.32    181.96 o 
  -1  -9   2    10050.21     9883.32    236.84 o 
   0  -9   2     4920.83     4605.64    124.92 o 
   1  -9   2      179.53      160.93     29.56 o 
   2  -9   2      462.32      488.96     77.82 o 
   3  -9   2    22754.95    22906.84    340.82 o 
   4  -9   2       75.12       44.48     20.33 o 
   5  -9   2     5908.83     6025.82    141.26 o 
   6  -9   2      124.79      152.58     30.57 o 
   7  -9   2     7246.01     7670.97    173.40 o 
   8  -9   2       86.84      123.06     31.73 o 
   9  -9   2     2432.96     2759.10    152.46 o 
  -5  -8   2     1081.59     1105.67     79.96 o 
  -4  -8   2     2424.97     2360.78    101.46 o 
  -3  -8   2      851.38      855.08    146.21 o 
  -2  -8   2     2194.18     2148.65     86.27 o 
  -1  -8   2     4183.69     3984.33    210.60 o 
   0  -8   2     1524.00     1510.28    183.71 o 
   1  -8   2     2124.49     1978.14     72.60 o 
   2  -8   2     1286.93     1300.19     57.42 o 
   3  -8   2    21224.50    21691.30    316.76 o 
   4  -8   2      197.73      224.50     29.94 o 
   5  -8   2     7091.22     7206.71    151.17 o 
   6  -8   2      317.78      274.98     64.00 o 
   7  -8   2     9285.23     9888.81    200.15 o 
   8  -8   2      440.21      444.54     47.76 o 
   9  -8   2     3168.35     3290.33    118.38 o 
  10  -8   2     5605.89     5690.99    166.74 o 
  -6  -7   2       19.64       12.94     41.72 o 
  -5  -7   2     7953.87     8363.13    204.33 o 
  -4  -7   2      170.28      134.42     32.64 o 
  -3  -7   2     4426.41     4298.76    124.24 o 
  -2  -7   2      202.76      219.46     33.27 o 
  -1  -7   2    12414.78    12371.16    322.31 o 
   0  -7   2     1952.72     1971.35     70.52 o 
   1  -7   2       40.59       64.59     25.00 o 
   2  -7   2     2617.22     2579.97     75.70 o 
   3  -7   2     8742.63     8572.49    379.88 o 
   4  -7   2     4237.98     4412.92    104.75 o 
   5  -7   2      233.58      261.20     49.73 o 
   6  -7   2     3902.95     3980.47    108.64 o 
   7  -7   2      277.91      318.72     38.12 o 
   8  -7   2      178.91      212.84     36.49 o 
   9  -7   2      746.42      856.21     63.39 o 
  10  -7   2     6669.46     7098.45    186.63 o 
  -7  -6   2     3180.98     3152.13    177.20 o 
  -6  -6   2      335.39      272.62     67.16 o 
  -5  -6   2    10813.72    10938.50    375.12 o 
  -4  -6   2       58.71       17.94     19.61 o 
  -3  -6   2     9150.31     9023.71    183.43 o 
  -2  -6   2       19.01      -10.09     16.02 o 
  -1  -6   2    36197.61    34947.28    461.07 o 
   0  -6   2     4134.36     4045.73    368.74 o 
   1  -6   2      223.36      231.28     44.19 o 
   2  -6   2    14268.36    13464.33    204.50 o 
   3  -6   2    12535.68    12509.26    194.85 o 
   4  -6   2     2877.59     2749.00     76.62 o 
   5  -6   2       79.98      104.70     21.71 o 
   6  -6   2    25787.59    25901.64    370.22 o 
   7  -6   2       27.73       43.94     23.55 o 
   8  -6   2       72.30       71.17     25.97 o 
   9  -6   2        3.69        7.50     22.18 o 
  10  -6   2     9624.61     9913.08    393.61 o 
  -8  -5   2      113.63       93.66     49.91 o 
  -7  -5   2     3107.53     3439.72    179.84 o 
  -6  -5   2     2766.48     2469.67    143.22 o 
  -5  -5   2     6034.88     5777.02    151.06 o 
  -4  -5   2     1068.55     1102.93     59.40 o 
  -3  -5   2     3118.28     3069.91     92.52 o 
  -2  -5   2      888.12      905.37     46.88 o 
  -1  -5   2     2586.75     2491.35     71.28 o 
   0  -5   2    10991.18    10878.70    361.48 o 
   1  -5   2      999.69     1055.81     40.68 o 
   2  -5   2     2982.58     2974.86     91.99 o 
   3  -5   2     4972.62     4906.99    306.77 o 
   4  -5   2     5466.13     5560.28    111.90 o 
   5  -5   2     1529.20     1599.87     67.47 o 
   6  -5   2    10196.56     9771.23    181.21 o 
   7  -5   2      557.99      463.72     60.30 o 
   8  -5   2     1035.13     1028.32     88.64 o 
   9  -5   2        6.92      -13.56     26.50 o 
  10  -5   2     8760.40     9061.52    304.57 o 
  -8  -4   2     4082.95     4034.42    200.17 o 
  -7  -4   2     9742.42     9374.71    301.40 o 
  -6  -4   2      890.87      893.09     62.18 o 
  -5  -4   2      979.12      918.55     84.86 o 
  -4  -4   2    14155.93    13672.95    234.39 o 
  -3  -4   2     1996.50     1967.18     68.57 o 
  -2  -4   2      401.82      379.39     17.42 o 
  -1  -4   2     1171.20     1305.79     32.26 o 
   0  -4   2    40635.02    39035.06    544.88 o 
   1  -4   2      341.68      405.20     23.64 o 
   2  -4   2      817.53      829.33     32.18 o 
   3  -4   2     3754.39     3639.28     77.74 o 
   4  -4   2    18856.27    18099.57    254.23 o 
   5  -4   2      733.49      744.79     60.39 o 
   6  -4   2     3567.55     3437.52    136.88 o 
   7  -4   2    12086.47    11682.85    304.92 o 
   8  -4   2     2753.47     2665.35    139.08 o 
   9  -4   2      223.28      243.48     58.89 o 
  10  -4   2       54.20       -9.51     38.73 o 
  -9  -3   2     1356.20     1163.53    119.98 o 
  -8  -3   2     3806.81     3410.76    176.76 o 
  -7  -3   2     6483.25     6230.15    227.64 o 
  -6  -3   2     1586.48     1761.14    109.86 o 
  -5  -3   2     3877.57     3736.28    153.61 o 
  -4  -3   2    29214.32    30477.35    582.38 o 
  -3  -3   2     2033.72     2129.75     66.41 o 
  -2  -3   2     1226.15     1094.51     47.34 o 
  -1  -3   2       26.02       37.92      7.64 o 
   0  -3   2    58435.78    57340.91    576.52 o 
   1  -3   2     2403.89     2468.59     42.33 o 
   2  -3   2     1052.52     1024.40     32.43 o 
   3  -3   2    22542.86    22095.66    403.60 o 
   4  -3   2    14478.92    13871.63    291.37 o 
   5  -3   2      905.72      870.76     64.79 o 
   6  -3   2     2997.09     3186.38    132.92 o 
   7  -3   2    18962.18    18444.24    417.95 o 
   8  -3   2      793.12      816.88     84.24 o 
   9  -3   2     2313.60     2224.07    137.14 o 
  10  -3   2      426.05      411.88     78.70 o 
  -9  -2   2       14.22        5.02     36.79 o 
  -8  -2   2     4766.55     4811.25    206.07 o 
  -7  -2   2     2570.11     2468.26    133.98 o 
  -6  -2   2     7829.28     7672.81    233.71 o 
  -5  -2   2      283.78      426.40     54.05 o 
  -4  -2   2    11895.14    11574.14    272.09 o 
  -3  -2   2     5672.55     5343.02    150.00 o 
  -2  -2   2     5316.25     5156.29     94.47 o 
  -1  -2   2     4223.21     4114.77     55.60 o 
   0  -2   2    31088.11    32308.53    331.35 o 
   1  -2   2     4532.13     4921.47     61.67 o 
   2  -2   2     1945.37     2001.19     69.54 o 
   3  -2   2    25206.17    26085.10    461.17 o 
   4  -2   2     1824.54     1969.32     85.03 o 
   5  -2   2      112.94       75.17     27.02 o 
   6  -2   2      870.40     1019.52     75.00 o 
   7  -2   2    12010.49    12087.42    316.45 o 
   8  -2   2      506.80      449.81     68.40 o 
   9  -2   2      246.88      298.50     64.79 o 
  10  -2   2      506.58      549.20     88.64 o 
  -9  -1   2      260.55      304.31     65.58 o 
  -8  -1   2    11833.31    11400.82    327.02 o 
  -7  -1   2      673.72      718.38     76.14 o 
  -6  -1   2     2972.70     2964.20    130.19 o 
  -5  -1   2     6088.05     6034.20    181.07 o 
  -4  -1   2    39334.44    41347.36    714.51 o 
  -3  -1   2    14897.92    15110.07    299.38 o 
  -2  -1   2     8218.86     8233.37    173.85 o 
  -1  -1   2    19532.72    20506.96    345.50 o 
   0  -1   2     2824.13     3020.37     50.82 o 
   1  -1   2    18570.98    19267.19    229.52 o 
   2  -1   2    53526.14    49050.11    776.22 o 
   3  -1   2    50858.48    47167.04    776.74 o 
   4  -1   2     3532.75     3397.90    116.72 o 
   5  -1   2     9782.83     9822.77    247.44 o 
   6  -1   2      792.08      730.97     68.48 o 
   7  -1   2     7268.69     7470.97    237.14 o 
   8  -1   2     1822.61     1784.47    118.84 o 
   9  -1   2      599.33      624.46     86.09 o 
  10  -1   2     2757.18     2933.12    174.12 o 
 -10   0   2     6647.36     6856.46    262.14 o 
  -9   0   2      198.17      226.49     56.42 o 
  -8   0   2     2858.92     2790.79    141.90 o 
  -7   0   2     7813.28     7282.59    225.88 o 
  -6   0   2     1284.12     1398.21     86.27 o 
  -5   0   2      656.81      651.04     53.87 o 
  -4   0   2    24472.14    23300.47    428.51 o 
  -3   0   2    28866.57    27532.96    472.00 o 
  -2   0   2      407.33      430.45     29.40 o 
  -1   0   2     6770.22     7546.23    136.09 o 
   0   0   2      318.70      385.53     14.06 o 
   1   0   2    12581.71    13149.12    134.37 o 
   2   0   2    16068.57    15212.26    161.69 o 
   3   0   2    33911.48    32586.10    406.54 o 
   4   0   2     1674.58     1500.94     77.64 o 
   5   0   2     7817.40     7492.62    210.47 o 
   6   0   2      959.65      917.94     76.32 o 
   7   0   2     7083.79     6818.43    227.64 o 
   8   0   2     4217.14     4047.63    181.95 o 
   9   0   2        3.28      114.52     45.86 o 
 -10   1   2     3679.66     3705.73    182.04 o 
  -9   1   2     1090.91     1050.24     91.64 o 
  -8   1   2      286.21      346.47     59.51 o 
  -7   1   2    17977.37    18213.17    402.63 o 
  -6   1   2       16.76       34.51     22.18 o 
  -5   1   2     1504.06     1549.09     77.38 o 
  -4   1   2     3708.99     3828.53    113.29 o 
  -3   1   2    68429.97    67312.48   1055.00 o 
  -2   1   2        9.63       18.57      8.89 o 
  -1   1   2       25.04       45.16     10.65 o 
   0   1   2    13377.65    13517.38    166.96 o 
   1   1   2    14137.64    14006.08    185.95 o 
   2   1   2     9300.42     9108.00    129.54 o 
   3   1   2     9663.14     9986.11    162.84 o 
   4   1   2    18606.13    18523.89    274.34 o 
   5   1   2     2431.13     2463.86    115.93 o 
   6   1   2      140.10      155.89     41.20 o 
   7   1   2       80.56      131.16     45.25 o 
   8   1   2     8357.28     7820.34    270.33 o 
   9   1   2      343.78      326.84     69.89 o 
 -10   2   2     1932.46     1886.76    127.99 o 
  -9   2   2       65.01       42.43     37.41 o 
  -8   2   2        1.68       98.24     35.65 o 
  -7   2   2    25869.76    24727.56    493.56 o 
  -6   2   2      553.55      501.84     50.44 o 
  -5   2   2     1149.81     1238.62     65.58 o 
  -4   2   2     7151.93     6970.45    158.89 o 
  -3   2   2    16584.86    16487.35    215.75 o 
  -2   2   2     8379.87     8699.22    142.60 o 
  -1   2   2    11591.40    12208.90    240.58 o 
   0   2   2    43658.01    44162.92    510.55 o 
   1   2   2     3777.31     3914.92     56.36 o 
   2   2   2     4380.09     4285.68     65.21 o 
   3   2   2     3660.77     3919.04    168.26 o 
   4   2   2    35106.79    34153.89    457.79 o 
   5   2   2     4169.10     4107.40    202.06 o 
   6   2   2     1328.51     1463.00    100.70 o 
   7   2   2     1994.98     2048.20    129.13 o 
   9   2   2       48.20       41.02     40.67 o 
 -10   3   2       14.05       -4.23     33.45 o 
  -9   3   2     2563.65     2671.86    138.20 o 
  -8   3   2      600.38      675.87     69.28 o 
  -7   3   2    10512.39    10070.56    255.01 o 
  -6   3   2     9395.20     9368.11    226.84 o 
  -5   3   2        2.35       12.24     15.49 o 
  -4   3   2     4877.66     4970.83     94.79 o 
  -3   3   2     5208.40     5323.20    133.71 o 
  -2   3   2      404.05      542.77     30.90 o 
  -1   3   2    23678.07    24607.01    299.73 o 
   0   3   2    47392.18    45181.88    718.91 o 
   1   3   2      112.41      141.28     19.05 o 
   2   3   2     1306.96     1284.82     46.66 o 
   3   3   2      218.19      336.34     52.64 o 
   4   3   2    18780.15    18226.78    286.99 o 
   5   3   2      293.97      293.20     38.52 o 
   6   3   2     4623.18     4697.15    137.24 o 
   7   3   2     2250.60     2416.85    144.19 o 
   8   3   2     5393.57     5628.93    238.82 o 
 -10   4   2     2651.78     2543.96    142.78 o 
  -9   4   2     5253.25     5267.93    194.10 o 
  -8   4   2     1687.47     1440.73     94.19 o 
  -7   4   2     6899.89     6662.78    145.31 o 
  -6   4   2     9716.35     9128.56    166.46 o 
  -5   4   2     9237.67     8718.06    151.08 o 
  -4   4   2     5912.23     5956.74    108.99 o 
  -3   4   2      298.36      334.04     29.18 o 
  -2   4   2    20847.74    19987.95    255.32 o 
  -1   4   2       38.96       44.15     12.43 o 
   0   4   2    24756.41    24617.52    531.90 o 
   1   4   2     2255.32     2303.84    111.52 o 
   2   4   2    12513.17    12012.50    247.01 o 
   3   4   2       91.35      136.88     21.23 o 
   4   4   2     5151.48     5140.13    131.18 o 
   5   4   2     9470.45     9086.41    196.52 o 
   6   4   2      229.19      163.03     35.00 o 
   7   4   2     2836.36     3084.35    169.80 o 
   8   4   2     1605.76     1547.24    128.52 o 
 -10   5   2     6859.48     6835.83    177.11 o 
  -9   5   2      299.22      285.77     41.42 o 
  -8   5   2      104.14      119.81     27.74 o 
  -7   5   2     1179.94     1159.80     65.14 o 
  -6   5   2    10203.64    10234.01    180.63 o 
  -5   5   2     1592.62     1687.67     57.52 o 
  -4   5   2     9731.58     9787.03    157.74 o 
  -3   5   2      297.26      246.00     21.39 o 
  -2   5   2    19258.30    18957.66    253.67 o 
  -1   5   2      885.45      916.22     38.85 o 
   0   5   2    19967.61    19876.95    507.38 o 
   1   5   2     4060.23     4072.40     72.36 o 
   2   5   2     4174.39     4322.23    110.43 o 
   3   5   2     4493.35     4448.52    119.75 o 
   4   5   2      863.41      888.73     58.55 o 
   5   5   2     7803.22     7599.43    182.96 o 
   6   5   2       11.20        0.01     21.14 o 
   7   5   2     2722.72     2527.68    157.92 o 
 -10   6   2    10326.70    10421.26    343.57 o 
  -9   6   2      128.25      130.01     46.83 o 
  -8   6   2     2774.20     2775.26     95.39 o 
  -7   6   2      894.74      948.87     65.23 o 
  -6   6   2    13189.31    13873.24    227.46 o 
  -5   6   2     3514.65     3675.33    134.59 o 
  -4   6   2      405.78      378.83     30.72 o 
  -3   6   2    19989.38    19601.24    305.67 o 
  -2   6   2     3166.34     3229.03     78.18 o 
  -1   6   2    10490.72    10122.90    170.18 o 
   0   6   2      818.27      721.51     41.32 o 
   1   6   2    10534.80     9811.89    181.45 o 
   2   6   2     1711.62     1816.05     77.86 o 
   3   6   2       44.39       48.15     43.66 o 
   4   6   2      119.19      147.61     81.47 o 
   5   6   2     6931.34     6638.35    175.20 o 
   6   6   2      670.25      595.68     93.22 o 
   7   6   2     1079.45      970.54     97.05 o 
 -10   7   2     7794.80     8464.70    307.21 o 
  -9   7   2      182.06      168.04     49.91 o 
  -8   7   2     2959.55     2879.25    154.66 o 
  -7   7   2     2165.81     2165.62    125.88 o 
  -6   7   2    11367.09    11361.21    352.11 o 
  -5   7   2     5725.26     5471.53    256.60 o 
  -4   7   2      199.61      211.57     63.78 o 
  -3   7   2    17783.86    17196.60    372.79 o 
  -2   7   2     4064.35     4126.42     98.97 o 
  -1   7   2     3883.12     3730.19     96.16 o 
   0   7   2       94.00       94.30     22.70 o 
   1   7   2    18642.13    17911.56    287.65 o 
   2   7   2        3.42       46.01     27.77 o 
   3   7   2        8.82       -5.55     21.41 o 
   4   7   2     2342.23     2280.15    116.36 o 
   5   7   2     8323.33     7996.60    202.77 o 
   6   7   2     1496.81     1459.93    164.08 o 
 -10   8   2     2264.13     2456.11    161.26 o 
  -9   8   2     2184.63     2280.50    149.47 o 
  -8   8   2       59.14      105.10     43.66 o 
  -7   8   2     4365.18     4007.05    179.22 o 
  -6   8   2      265.19      295.77     55.54 o 
  -5   8   2     4603.50     4585.64    178.78 o 
  -4   8   2        1.45        6.95     22.89 o 
  -3   8   2     7436.97     7461.15    161.48 o 
  -2   8   2      162.08      206.88     29.62 o 
  -1   8   2      396.18      473.04     40.62 o 
   0   8   2     1583.08     1594.75     69.90 o 
   1   8   2     6851.96     7006.29    162.03 o 
   2   8   2     1816.62     1738.74     80.92 o 
   3   8   2        0.23       30.72     24.95 o 
   4   8   2     1786.00     1669.34     71.00 o 
   5   8   2     2810.21     2951.75    123.28 o 
  -9   9   2    11529.69    12279.41    383.71 o 
  -8   9   2       26.96       39.70     35.47 o 
  -7   9   2      741.20      668.03     80.54 o 
  -6   9   2     1991.20     1975.13    123.50 o 
  -5   9   2    16635.62    16256.79    412.05 o 
  -4   9   2       11.69       35.83     32.39 o 
  -3   9   2     4968.06     5175.51    201.32 o 
  -2   9   2     3661.01     3707.93    169.27 o 
  -1   9   2     1277.54     1262.28    133.01 o 
   0   9   2      236.78      181.12     33.45 o 
   1   9   2     2387.06     2418.13    212.19 o 
   2   9   2    10099.50    10171.01    427.50 o 
   3   9   2       99.10      118.09     36.61 o 
   4   9   2     1260.82     1296.15    109.98 o 
  -9  10   2     4681.31     4853.33    228.16 o 
  -8  10   2        0.34       43.84     38.73 o 
  -7  10   2     1940.70     1704.72    123.85 o 
  -6  10   2     1013.75     1016.53     98.50 o 
  -5  10   2    10761.06    10598.19    324.20 o 
  -4  10   2        1.13       -3.43     28.17 o 
  -3  10   2     2302.44     2248.72    136.79 o 
  -2  10   2    11202.91    12042.44    355.89 o 
  -1  10   2     3914.68     4016.82    189.87 o 
   0  10   2      237.04      293.66     66.20 o 
   1  10   2     1718.37     1625.40    120.51 o 
   2  10   2     8173.58     8081.06    203.00 o 
   3  10   2      372.41      308.00     62.54 o 
  -8  11   2     1695.74     1516.69    125.61 o 
  -7  11   2      264.04      212.50     59.77 o 
  -6  11   2     2199.05     2324.16    148.24 o 
  -5  11   2     1478.00     1429.28    115.49 o 
  -4  11   2     1535.87     1629.45    122.88 o 
  -3  11   2      119.41      155.10     53.43 o 
  -2  11   2     4321.75     4621.65    211.35 o 
  -1  11   2      149.48      169.19     56.51 o 
   0  11   2        1.61       -4.75     36.27 o 
   1  11   2       23.98      -14.35     39.79 o 
  -6  12   2     5805.47     5770.12    248.50 o 
  -5  12   2        0.86       -8.54     35.74 o 
  -4  12   2     1789.36     1748.29    135.82 o 
  -3  12   2      926.75     1090.47    116.02 o 
  -2  12   2     8063.21     8046.66    303.25 o 
  -1  12   2     1867.51     1794.24    141.63 o 
   0 -12   3     5559.06     5477.08    232.48 o 
   1 -12   3     2285.57     2446.34    151.05 o 
   2 -12   3      278.61      261.00     63.55 o 
   3 -12   3     3803.76     3915.32    183.45 o 
   4 -12   3     4418.58     4588.99    195.51 o 
   5 -12   3     3172.98     3645.70    174.56 o 
   6 -12   3        0.01       24.65     38.38 o 
  -2 -11   3     1492.16     1598.29    129.40 o 
  -1 -11   3       59.25       29.05     37.24 o 
   0 -11   3     2898.56     2902.40    158.80 o 
   1 -11   3     1786.04     1895.56    125.88 o 
   2 -11   3      449.98      380.63     66.37 o 
   3 -11   3     4413.52     4357.39    182.92 o 
   4 -11   3     2819.86     3118.86    152.55 o 
   5 -11   3     3057.02     3272.73    157.21 o 
   6 -11   3       69.46       46.74     39.52 o 
   7 -11   3     5359.51     5982.09    227.55 o 
  -3 -10   3     5694.85     5859.21    242.16 o 
  -2 -10   3     1239.15     1149.10    106.86 o 
  -1 -10   3       13.07       27.46     33.63 o 
   0 -10   3      602.01      553.86     74.56 o 
   1 -10   3     9352.37     9874.97    292.07 o 
   2 -10   3        6.37      -34.07     22.71 o 
   3 -10   3      846.08      785.28     78.52 o 
   4 -10   3      909.53      897.78     82.92 o 
   5 -10   3     7248.96     7146.86    233.36 o 
   6 -10   3       24.99       10.30     31.69 o 
   7 -10   3     2002.02     1905.59    122.09 o 
   8 -10   3     1137.50     1296.19    104.93 o 
  -4  -9   3     1346.79     1406.44    103.74 o 
  -3  -9   3     8222.73     7994.48    275.21 o 
  -2  -9   3      889.01      828.75     72.58 o 
  -1  -9   3      221.00      228.82     36.18 o 
   0  -9   3      872.10      867.19    100.97 o 
   1  -9   3    26478.62    26597.30    540.79 o 
   2  -9   3     1883.48     1775.40    102.64 o 
   3  -9   3     6933.65     7098.09    220.07 o 
   4  -9   3     3052.87     3128.45    140.31 o 
   5  -9   3    11531.23    11965.06    312.49 o 
   6  -9   3       22.17       65.14     33.98 o 
   7  -9   3     1158.94     1135.28     93.31 o 
   8  -9   3     9034.37     8765.92    278.25 o 
   9  -9   3      676.08      677.27     88.03 o 
  -5  -8   3     1891.54     1868.09     97.62 o 
  -4  -8   3       89.15      127.95     41.42 o 
  -3  -8   3     6997.86     6754.26    168.74 o 
  -2  -8   3      628.68      614.09    103.25 o 
  -1  -8   3      144.02      131.69     29.06 o 
   0  -8   3        8.97        7.90     17.31 o 
   1  -8   3    15213.35    15100.82    244.53 o 
   2  -8   3     5186.46     5180.20    119.20 o 
   3  -8   3      589.72      594.42     41.30 o 
   4  -8   3     3379.11     3404.69     95.30 o 
   5  -8   3     5645.86     5524.79    250.48 o 
   6  -8   3      254.39      289.51     36.16 o 
   7  -8   3       13.47       50.79     23.61 o 
   8  -8   3     9784.47    10202.60    305.45 o 
   9  -8   3        0.13        8.10     35.56 o 
  -6  -7   3      889.26      860.72    104.49 o 
  -5  -7   3     9575.80     9771.83    223.61 o 
  -4  -7   3     1092.14     1108.64     66.83 o 
  -3  -7   3     5887.76     5904.90    168.75 o 
  -2  -7   3     5943.27     6128.99    143.94 o 
  -1  -7   3     1388.15     1322.40     60.01 o 
   0  -7   3     8649.15     8594.18    162.27 o 
   1  -7   3     1645.96     1622.15    104.80 o 
   2  -7   3    19951.49    19260.57    278.67 o 
   3  -7   3     4376.92     4234.23    157.08 o 
   4  -7   3     8626.16     8517.33    158.25 o 
   5  -7   3      667.24      714.51     87.76 o 
   6  -7   3     3230.30     3477.84    110.43 o 
   7  -7   3     2106.94     2007.37    126.01 o 
   8  -7   3     6640.71     6451.56    160.37 o 
   9  -7   3     2488.79     2594.54    103.26 o 
  10  -7   3      298.82      233.78     43.79 o 
  -7  -6   3     4953.51     5305.53    166.00 o 
  -6  -6   3      958.35      739.60     93.04 o 
  -5  -6   3     1423.55     1245.48    105.10 o 
  -4  -6   3      209.72      214.60     35.99 o 
  -3  -6   3     6914.90     6659.45    151.09 o 
  -2  -6   3    18875.42    19334.20    296.17 o 
  -1  -6   3      243.76      240.63     28.56 o 
   0  -6   3     9422.22     8986.41    157.45 o 
   1  -6   3      679.53      639.72     36.79 o 
   2  -6   3    24013.15    23666.12    318.07 o 
   3  -6   3     5748.17     5821.54    115.23 o 
   4  -6   3    17543.00    17363.18    256.48 o 
   5  -6   3     1482.01     1450.29     58.26 o 
   6  -6   3     3654.74     3769.87    103.48 o 
   7  -6   3     4420.38     4435.99    119.69 o 
   8  -6   3    10647.94    10635.97    252.59 o 
   9  -6   3     4685.95     4667.04    140.06 o 
  10  -6   3      519.55      523.79     57.31 o 
  -8  -5   3      976.08     1060.28    115.14 o 
  -7  -5   3      247.17      176.49     55.81 o 
  -6  -5   3     5528.64     5648.03    224.47 o 
  -5  -5   3     1005.49      962.83     92.43 o 
  -4  -5   3      423.29      387.66     40.59 o 
  -3  -5   3      764.69      714.34     46.54 o 
  -2  -5   3    20146.29    19763.14    218.08 o 
  -1  -5   3     2564.98     2671.23     94.11 o 
   0  -5   3      174.38      188.21     16.32 o 
   1  -5   3      298.31      307.16     23.22 o 
   2  -5   3    35915.32    36906.52    453.76 o 
   3  -5   3     5384.81     5893.47    110.89 o 
   4  -5   3     6061.43     6069.66    118.41 o 
   5  -5   3     8618.62     8321.64    153.94 o 
   6  -5   3     1697.89     1747.85    100.61 o 
   7  -5   3        3.13       18.40     28.78 o 
   8  -5   3     3130.87     3255.12    155.54 o 
   9  -5   3     4905.27     4857.64    206.42 o 
  10  -5   3        8.32       10.48     40.32 o 
  -8  -4   3      526.74      409.41     77.38 o 
  -7  -4   3       35.35       20.25     29.93 o 
  -6  -4   3    17065.55    17166.45    423.76 o 
  -5  -4   3       27.50       35.12     32.04 o 
  -4  -4   3     1202.35     1226.29     84.24 o 
  -3  -4   3     4982.05     4934.63     78.47 o 
  -2  -4   3    53133.77    52978.20    688.19 o 
  -1  -4   3     3840.00     3985.72     65.47 o 
   0  -4   3       95.05      147.93     13.02 o 
   1  -4   3     6795.49     6457.95    137.20 o 
   2  -4   3    20725.46    21358.94    556.41 o 
   3  -4   3     1706.13     1899.68     52.96 o 
   4  -4   3      265.86      275.52     39.00 o 
   5  -4   3    24437.89    24059.00    475.34 o 
   6  -4   3     1250.80     1273.39     86.35 o 
   7  -4   3      132.58      110.03     38.20 o 
   8  -4   3      935.09     1001.21     92.96 o 
   9  -4   3     7796.49     7311.91    262.58 o 
  10  -4   3        2.93        4.14     34.15 o 
  -9  -3   3        0.01        3.43     34.68 o 
  -8  -3   3     2907.97     3033.12    164.79 o 
  -7  -3   3      236.17      226.05     53.43 o 
  -6  -3   3    14271.85    14389.57    362.84 o 
  -5  -3   3     3850.60     4055.37    160.56 o 
  -4  -3   3      376.99      330.80     47.27 o 
  -3  -3   3      295.43      322.18     43.13 o 
  -2  -3   3    11915.24    11293.06    245.26 o 
  -1  -3   3     8248.96     8475.33    102.84 o 
   0  -3   3     6967.93     6960.52     86.31 o 
   1  -3   3    18180.77    18049.86    274.13 o 
   2  -3   3      206.55      222.02     14.64 o 
   3  -3   3       19.11       38.47     19.28 o 
   4  -3   3     1889.51     1853.57     85.56 o 
   5  -3   3    29577.49    27485.16    527.37 o 
   6  -3   3     1426.22     1463.35     92.16 o 
   7  -3   3       18.05       21.65     29.75 o 
   8  -3   3     2976.29     3066.04    155.10 o 
   9  -3   3     6562.85     7451.43    267.78 o 
  10  -3   3       46.31       39.61     47.01 o 
  -9  -2   3     1311.68     1285.89    118.22 o 
  -8  -2   3     4608.86     4509.06    196.21 o 
  -7  -2   3        2.28       -7.83     25.09 o 
  -6  -2   3     4009.40     4120.95    163.46 o 
  -5  -2   3    15173.79    15468.33    352.72 o 
  -4  -2   3     2122.93     2016.24     95.42 o 
  -3  -2   3       32.92       30.28     18.57 o 
  -2  -2   3      388.22      466.89     38.91 o 
  -1  -2   3    23540.71    23798.73    768.47 o 
   0  -2   3      807.96      859.44     30.68 o 
   1  -2   3    13298.49    13358.55    211.79 o 
   2  -2   3    12523.84    12657.74    249.99 o 
   3  -2   3    12561.47    11976.95    252.81 o 
   4  -2   3     2251.29     2160.43     93.84 o 
   5  -2   3     8518.67     7883.11    215.66 o 
   6  -2   3     8533.97     8929.30    249.64 o 
   7  -2   3      403.10      375.61     59.33 o 
   8  -2   3     3719.42     3743.67    173.06 o 
   9  -2   3     2342.41     2519.40    151.58 o 
  10  -2   3     3913.97     3996.75    204.93 o 
  -9  -1   3     3543.26     3349.22    172.88 o 
  -8  -1   3     1428.81     1393.37    104.58 o 
  -7  -1   3      711.70      853.24     80.46 o 
  -6  -1   3     1054.65     1113.44     77.99 o 
  -5  -1   3    15069.89    15407.51    338.02 o 
  -4  -1   3     6329.22     6601.71    178.08 o 
  -3  -1   3     5929.12     5634.30    146.39 o 
  -2  -1   3      776.47      891.71     47.09 o 
  -1  -1   3     5937.30     6050.26    135.69 o 
   0  -1   3     9220.40     9546.62    128.25 o 
   1  -1   3     7640.28     7642.94     94.06 o 
   2  -1   3    29722.97    29261.03    350.98 o 
   3  -1   3    16218.31    15974.18    221.99 o 
   4  -1   3     2466.03     2334.81     98.24 o 
   5  -1   3     4267.01     4082.40    147.09 o 
   6  -1   3    14800.17    14094.95    341.10 o 
   7  -1   3     1180.01     1046.46     88.03 o 
   8  -1   3     8778.79     8496.47    278.08 o 
   9  -1   3      108.88      139.61     53.43 o 
  10  -1   3     4513.56     4680.01    225.26 o 
 -10   0   3       21.83       16.81     41.99 o 
  -9   0   3     8756.93     8570.33    279.48 o 
  -8   0   3      224.15      322.18     59.77 o 
  -7   0   3     2364.26     2456.29    123.15 o 
  -6   0   3     1205.52     1120.31     75.09 o 
  -5   0   3    22849.14    22872.67    439.60 o 
  -4   0   3     1392.56     1232.98     64.70 o 
  -3   0   3     6123.92     6557.61    152.90 o 
  -2   0   3    12784.84    13748.56    246.39 o 
  -1   0   3     9136.59     9672.04    183.23 o 
   0   0   3     2196.79     2414.26     36.40 o 
   1   0   3    26966.83    28234.70    309.12 o 
   2   0   3     5527.10     4918.33     71.94 o 
   3   0   3      437.62      498.49     30.75 o 
   4   0   3     1560.03     1546.62     81.78 o 
   5   0   3      473.17      439.08     53.17 o 
   6   0   3     7428.01     6971.07    220.77 o 
   7   0   3      955.05      826.83     84.42 o 
   8   0   3     8194.98     7843.14    270.06 o 
   9   0   3     1482.75     1349.71    117.96 o 
 -10   1   3      481.71      421.12     73.77 o 
  -9   1   3    11972.32    11174.76    318.66 o 
  -8   1   3       12.02       39.17     29.49 o 
  -7   1   3     4353.10     4112.32    154.57 o 
  -6   1   3     2741.65     2647.48    111.44 o 
  -5   1   3    31973.01    32012.35    570.32 o 
  -4   1   3     3242.38     3051.26     95.77 o 
  -3   1   3      453.73      375.70     28.34 o 
  -2   1   3    30104.48    31192.65    366.24 o 
  -1   1   3     7756.10     7581.18    159.42 o 
   0   1   3    21269.40    21938.69    212.91 o 
   1   1   3       45.49       42.98      8.96 o 
   2   1   3    28993.21    27941.39    281.22 o 
   3   1   3      678.54      688.66     50.22 o 
   4   1   3     3489.25     3376.47     91.34 o 
   5   1   3     6470.74     6485.20    145.14 o 
   6   1   3    11011.40    10819.40    296.56 o 
   7   1   3     7949.12     7867.17    258.18 o 
   8   1   3      136.43      113.38     45.16 o 
   9   1   3     4057.22     4289.35    212.67 o 
 -10   2   3      187.08      279.92     64.00 o 
  -9   2   3     7573.83     7075.99    233.89 o 
  -8   2   3     5103.66     4709.76    172.80 o 
  -7   2   3      297.03      313.99     47.18 o 
  -6   2   3     4643.79     4515.04    144.01 o 
  -5   2   3     7640.91     7628.89    183.89 o 
  -4   2   3     7556.31     7425.37    163.55 o 
  -3   2   3        0.47       10.52     10.03 o 
  -2   2   3    15784.63    15372.38    267.42 o 
  -1   2   3      305.76      357.65     32.83 o 
   0   2   3     7327.99     7087.68    106.27 o 
   1   2   3     1710.95     1773.46     45.56 o 
   2   2   3    10027.06     9269.03    117.47 o 
   3   2   3     2258.32     2517.46     55.44 o 
   4   2   3        1.56       11.73     15.06 o 
   5   2   3    12082.56    11349.54    321.52 o 
   6   2   3     3904.38     3847.37    168.13 o 
   7   2   3     3459.02     3465.33    170.33 o 
   8   2   3        1.42       -2.55     34.07 o 
   9   2   3     5462.47     5584.39    247.09 o 
 -10   3   3      160.84      158.62     53.17 o 
  -9   3   3     1582.19     1518.28    102.29 o 
  -8   3   3    25874.51    24862.94    505.71 o 
  -7   3   3      620.73      640.83     58.89 o 
  -6   3   3      112.49       91.90     26.76 o 
  -5   3   3     2020.68     1960.44     60.07 o 
  -4   3   3     9691.14     9266.92    144.76 o 
  -3   3   3      249.52      245.00     17.13 o 
  -2   3   3      297.01      243.59     14.39 o 
  -1   3   3    24331.58    23701.80    290.78 o 
   0   3   3     7482.96     7409.99    117.57 o 
   1   3   3     2314.76     2560.53     48.46 o 
   2   3   3     3403.94     3397.90     60.86 o 
   3   3   3    16542.80    16281.67    192.15 o 
   4   3   3     2678.67     2700.78     90.23 o 
   5   3   3     4864.31     4853.85    133.07 o 
   6   3   3        8.56       13.28     21.09 o 
   7   3   3     9759.46     9444.52    306.86 o 
   8   3   3      164.91      208.80     63.91 o 
 -10   4   3      299.65      330.45     64.26 o 
  -9   4   3      174.42      199.07     49.21 o 
  -8   4   3    20278.65    20024.03    399.55 o 
  -7   4   3     2466.83     2511.41     96.34 o 
  -6   4   3       45.50       77.90     19.42 o 
  -5   4   3     1771.14     1772.56     63.33 o 
  -4   4   3    35572.94    36630.02    450.14 o 
  -3   4   3     1895.87     2093.57     48.97 o 
  -2   4   3    15901.77    16521.73    328.21 o 
  -1   4   3    30123.87    30069.11    371.09 o 
   0   4   3    12473.96    12381.30    185.41 o 
   1   4   3     2831.49     3053.44     56.18 o 
   2   4   3     3941.67     4109.81     69.55 o 
   3   4   3    26429.94    25019.48    441.45 o 
   4   4   3      420.60      477.43     48.06 o 
   5   4   3     2808.65     2730.71    102.21 o 
   6   4   3      101.96      120.97     31.93 o 
   7   4   3     9101.37     8765.75    300.79 o 
   8   4   3       10.33      -14.44     37.50 o 
 -10   5   3       73.37       77.29     38.82 o 
  -9   5   3       30.42       28.17     31.25 o 
  -8   5   3     5003.66     4733.64    126.54 o 
  -7   5   3      283.24      288.64     34.10 o 
  -6   5   3        5.37       37.79     59.02 o 
  -5   5   3    13176.67    13428.33    206.08 o 
  -4   5   3     4836.94     4927.80    101.54 o 
  -3   5   3      439.61      589.42     53.34 o 
  -2   5   3    21606.69    21724.65    284.48 o 
  -1   5   3    19760.89    20100.68    273.59 o 
   0   5   3      804.01      753.18     38.95 o 
   1   5   3       53.71       48.26     16.57 o 
   2   5   3       66.33       75.29     31.69 o 
   3   5   3     9943.96     9849.08    194.60 o 
   4   5   3       65.57       51.12     23.12 o 
   5   5   3     2291.01     2115.07    181.33 o 
   6   5   3      294.93      350.36     50.47 o 
   7   5   3     2488.06     2506.89    123.19 o 
 -10   6   3     1716.77     1698.64    130.98 o 
  -9   6   3     1677.50     1855.77    129.22 o 
  -8   6   3     4045.70     4044.63    183.62 o 
  -7   6   3     8219.54     8303.87    266.54 o 
  -6   6   3      453.70      362.14     57.31 o 
  -5   6   3    29615.48    29973.62   1154.86 o 
  -4   6   3      302.29      304.50     25.95 o 
  -3   6   3    14281.40    13857.09    203.93 o 
  -2   6   3     1034.96     1085.35     43.49 o 
  -1   6   3    15072.42    14308.59    283.71 o 
   0   6   3     4315.15     4315.17    104.06 o 
   1   6   3      759.25      751.20     60.56 o 
   2   6   3     4285.79     4299.73    118.07 o 
   3   6   3     4621.38     4481.43    126.95 o 
   4   6   3     5179.30     5045.78    143.84 o 
   5   6   3      275.02      307.26     47.39 o 
   6   6   3     5078.99     5141.28    364.30 o 
 -10   7   3      429.56      405.01     78.17 o 
  -9   7   3      729.41      763.54     94.45 o 
  -8   7   3     1332.21     1524.88    116.11 o 
  -7   7   3     6101.69     6363.16    232.92 o 
  -6   7   3      137.80      186.62     44.63 o 
  -5   7   3    16461.11    16090.85    388.72 o 
  -4   7   3      595.05      613.37     65.93 o 
  -3   7   3     6202.77     6405.32    210.03 o 
  -2   7   3     1624.12     1627.53     59.55 o 
  -1   7   3    13486.36    13413.20    466.72 o 
   0   7   3     3762.50     3643.36    100.99 o 
   1   7   3      758.65      798.98     52.30 o 
   2   7   3     9576.49     9285.42    195.93 o 
   3   7   3     9462.48     9521.54    165.81 o 
   4   7   3    10170.54    10433.12    229.40 o 
   5   7   3      116.34      163.02     39.30 o 
   6   7   3     5754.44     5992.32    186.39 o 
 -10   8   3       33.54       28.08     42.34 o 
  -9   8   3       12.49        1.94     33.19 o 
  -8   8   3     3330.80     3355.30    175.26 o 
  -7   8   3     4969.63     4849.81    202.11 o 
  -6   8   3      272.71      257.83     54.58 o 
  -5   8   3      890.02      803.50     74.91 o 
  -4   8   3     6450.88     6280.15    217.16 o 
  -3   8   3     3508.20     3427.74    154.40 o 
  -2   8   3      671.65      666.10     73.15 o 
  -1   8   3     1916.11     1876.91    137.85 o 
   0   8   3     7971.94     7536.28    163.03 o 
   1   8   3      774.38      740.79     54.82 o 
   2   8   3     1668.32     1671.71     80.72 o 
   3   8   3      195.10      205.36     31.41 o 
   4   8   3     3596.05     3521.48    129.33 o 
   5   8   3      315.94      330.12     72.01 o 
  -9   9   3      121.09      109.50     50.00 o 
  -8   9   3     5546.00     5728.84    238.82 o 
  -7   9   3     4619.33     4582.56    200.61 o 
  -6   9   3     1399.47     1360.89    105.19 o 
  -5   9   3      256.66      300.26     59.42 o 
  -4   9   3    17442.00    16717.25    424.11 o 
  -3   9   3     1048.26     1115.03     95.33 o 
  -2   9   3     1273.73     1372.33    104.93 o 
  -1   9   3        1.45       -9.68     25.53 o 
   0   9   3    19751.70    19486.82    493.56 o 
   1   9   3      899.91      966.84     69.89 o 
   2   9   3     1820.20     1752.08    185.56 o 
   3   9   3      420.68      476.49     44.73 o 
   4   9   3     2025.78     2047.77    102.87 o 
  -9  10   3      447.70      474.99     85.39 o 
  -8  10   3     1439.27     1660.70    130.01 o 
  -7  10   3     2240.16     2203.74    141.28 o 
  -6  10   3     1202.73     1235.89    106.34 o 
  -5  10   3     1236.28     1067.58     96.92 o 
  -4  10   3     7734.90     6919.84    254.22 o 
  -3  10   3       39.17       19.10     34.77 o 
  -2  10   3       27.69      116.81     47.97 o 
  -1  10   3       25.15       51.94     40.58 o 
   0  10   3     9170.24     9476.12    327.37 o 
   1  10   3      518.29      501.40     86.27 o 
   2  10   3      280.09      250.17     69.98 o 
  -8  11   3     1574.95     1690.02    134.68 o 
  -7  11   3      443.46      465.40     82.66 o 
  -6  11   3     4290.33     4026.85    200.70 o 
  -5  11   3      509.72      481.15     78.96 o 
  -4  11   3     1867.55     1765.72    131.25 o 
  -3  11   3     4063.70     4111.80    201.93 o 
  -2  11   3      139.14      134.68     53.43 o 
  -1  11   3      486.97      474.29     85.21 o 
   0  11   3     1335.93     1149.54    119.28 o 
   1  11   3     1613.81     1655.60    141.55 o 
  -6  12   3     1826.98     1719.59    138.20 o 
  -5  12   3      394.76      413.99     81.07 o 
  -4  12   3     1895.03     1852.95    141.11 o 
  -3  12   3     7787.24     7979.58    307.74 o 
  -2  12   3      845.23      895.67    113.11 o 
   0 -12   4      552.22      468.21     82.57 o 
   1 -12   4     3839.23     3947.45    194.10 o 
   2 -12   4      228.13      143.31     52.90 o 
   3 -12   4     3017.33     3032.51    163.11 o 
   4 -12   4        1.74      -21.39     30.81 o 
   5 -12   4     6813.42     7343.15    262.05 o 
   6 -12   4      622.56      714.07     90.31 o 
  -2 -11   4       89.45       38.82     46.04 o 
  -1 -11   4     2599.72     2707.25    162.06 o 
   0 -11   4        3.14       -1.23     32.92 o 
   1 -11   4     1768.21     1687.02    120.68 o 
   2 -11   4      146.25      133.71     47.18 o 
   3 -11   4    10356.01    10032.27    300.96 o 
   4 -11   4      386.43      432.74     67.69 o 
   5 -11   4     1380.09     1568.89    113.20 o 
   6 -11   4     2706.08     2838.94    151.93 o 
   7 -11   4     1899.34     1833.41    126.93 o 
  -3 -10   4      501.67      479.22     85.65 o 
  -2 -10   4     3047.50     3115.51    172.09 o 
  -1 -10   4     9687.63    10160.17    315.93 o 
   0 -10   4     1070.26     1147.69     99.65 o 
   1 -10   4       30.41       50.62     35.74 o 
   2 -10   4     6970.38     6940.52    234.41 o 
   3 -10   4     7794.70     7439.02    241.37 o 
   4 -10   4     1677.25     1738.61    111.97 o 
   5 -10   4       33.12       10.74     31.60 o 
   6 -10   4     8485.56     8353.08    268.48 o 
   7 -10   4      310.65      352.28     66.90 o 
   8 -10   4      127.02       29.66     39.79 o 
  -4  -9   4      278.41      277.46     68.92 o 
  -3  -9   4       57.97       60.56     44.37 o 
  -2  -9   4     2671.08     2715.08    150.88 o 
  -1  -9   4     9542.99     9167.32    285.21 o 
   0  -9   4     6488.22     6912.35    234.94 o 
   1  -9   4     3650.44     3662.69    157.66 o 
   2  -9   4     9436.76     9313.27    266.98 o 
   3  -9   4     7404.76     6921.24    220.95 o 
   4  -9   4       13.71      188.64     46.21 o 
   5  -9   4      111.30       61.00     36.79 o 
   6  -9   4    14517.28    15050.74    377.28 o 
   7  -9   4      108.51      105.28     41.55 o 
   8  -9   4      120.96      148.59     48.77 o 
   9  -9   4      369.32      394.36     74.65 o 
  -5  -8   4     1981.91     2046.88    143.39 o 
  -4  -8   4     3901.81     3868.33    129.46 o 
  -3  -8   4      801.36      795.62     60.03 o 
  -2  -8   4      635.79      621.70     49.98 o 
  -1  -8   4     2090.17     2050.66    118.75 o 
   0  -8   4    14292.85    14990.35    365.13 o 
   1  -8   4     1082.76     1120.22     83.10 o 
   2  -8   4     1750.71     1881.91    104.84 o 
   3  -8   4      730.97      833.96     70.77 o 
   4  -8   4     1029.87     1025.07     81.25 o 
   5  -8   4      302.45      402.46     57.57 o 
   6  -8   4     8816.64     8467.16    257.04 o 
   7  -8   4     5640.79     5560.44    207.39 o 
   8  -8   4       57.60       25.35     35.74 o 
   9  -8   4       18.62       40.76     42.16 o 
  -6  -7   4      271.10      401.58     79.58 o 
  -5  -7   4      431.10      530.18     80.81 o 
  -4  -7   4     4820.25     4782.61    137.77 o 
  -3  -7   4       46.96       13.98     20.49 o 
  -2  -7   4     2403.04     2567.30     88.07 o 
  -1  -7   4     1870.45     1966.19     72.01 o 
   0  -7   4    14518.32    14965.53    237.68 o 
   1  -7   4     2490.38     2471.64     73.16 o 
   2  -7   4     4883.89     4774.42    105.55 o 
   3  -7   4     6222.75     5905.42    185.38 o 
   4  -7   4     4509.84     4350.08    157.13 o 
   5  -7   4     1532.40     1523.30     94.80 o 
   6  -7   4     5035.61     5150.68    187.85 o 
   7  -7   4    11565.37    12142.35    332.30 o 
   8  -7   4     2920.97     2998.62    158.27 o 
   9  -7   4     2017.70     1864.66    131.34 o 
  -7  -6   4      567.30      397.44     82.66 o 
  -6  -6   4      366.88      401.58     76.49 o 
  -5  -6   4      270.67      241.98     58.54 o 
  -4  -6   4     6143.29     6297.18    153.75 o 
  -3  -6   4     2587.44     2664.57     90.09 o 
  -2  -6   4     1951.05     2057.39     73.55 o 
  -1  -6   4     2094.33     2247.55     53.70 o 
   0  -6   4    10427.53    10291.39    205.52 o 
   1  -6   4      130.39      124.67     16.20 o 
   2  -6   4     1963.04     1895.09     90.62 o 
   3  -6   4    21358.25    21677.20    298.04 o 
   4  -6   4      158.58      167.63     22.64 o 
   5  -6   4     1325.48     1375.97     57.18 o 
   6  -6   4     3871.90     3890.88    105.89 o 
   7  -6   4    15571.36    14939.23    257.35 o 
   8  -6   4      230.61      220.57     36.88 o 
   9  -6   4     5292.50     5188.28    149.81 o 
  10  -6   4      697.05      719.44     99.91 o 
  -8  -5   4     3258.17     2946.77    176.49 o 
  -7  -5   4      218.32      241.19     62.94 o 
  -6  -5   4     6138.56     6655.23    245.86 o 
  -5  -5   4     5650.96     5245.22    200.52 o 
  -4  -5   4    16576.72    15844.65    378.78 o 
  -3  -5   4     9172.87     8905.67    171.97 o 
  -2  -5   4      192.48      197.44     18.45 o 
  -1  -5   4    11590.57    11737.40    146.13 o 
   0  -5   4     8721.55     9083.00    187.66 o 
   1  -5   4     9738.98     9514.45    147.57 o 
   2  -5   4       10.28       16.90      8.86 o 
   3  -5   4    38322.69    40268.53    581.46 o 
   4  -5   4      450.99      436.94     77.38 o 
   5  -5   4     2158.79     2133.77    206.82 o 
   6  -5   4      168.65      133.89     40.93 o 
   7  -5   4     9054.04     8935.90    271.12 o 
   8  -5   4      657.46      562.84     77.73 o 
   9  -5   4      357.08      397.53     74.29 o 
  10  -5   4     4026.81     4244.63    210.38 o 
  -8  -4   4     3805.95     3714.18    191.11 o 
  -7  -4   4     1534.24     1402.77     77.98 o 
  -6  -4   4      580.32      533.00     74.56 o 
  -5  -4   4    11688.06    11136.56    303.34 o 
  -4  -4   4    12718.29    12383.45    308.53 o 
  -3  -4   4     5322.94     5090.13    137.06 o 
  -2  -4   4      501.42      497.33     23.75 o 
  -1  -4   4    22493.38    21807.80    229.87 o 
   0  -4   4     3281.19     3176.88     54.68 o 
   1  -4   4    14203.18    14945.55    168.97 o 
   2  -4   4     1426.24     1438.78     39.36 o 
   3  -4   4    24871.17    23868.43    425.56 o 
   4  -4   4      942.51      856.32     64.17 o 
   5  -4   4     2405.63     2357.96    112.06 o 
   6  -4   4     5720.70     5283.43    184.24 o 
   7  -4   4     5387.91     5436.06    200.88 o 
   8  -4   4     1130.93      895.49     93.04 o 
   9  -4   4       97.67       73.50     42.52 o 
  10  -4   4     6971.33     6764.21    271.12 o 
  -9  -3   4      187.35      197.44     60.74 o 
  -8  -3   4      585.48      623.93     84.33 o 
  -7  -3   4    12197.74    11708.73    334.41 o 
  -6  -3   4      720.29      687.05     75.97 o 
  -5  -3   4     3771.79     3755.99    153.52 o 
  -4  -3   4      522.35      550.60     58.01 o 
  -3  -3   4    28543.26    28308.85    374.99 o 
  -2  -3   4     8269.61     8773.96    138.26 o 
  -1  -3   4     2456.26     2211.40     56.04 o 
   0  -3   4     4982.44     4698.48     64.57 o 
   1  -3   4      331.25      320.79     23.49 o 
   2  -3   4       76.63      112.86     35.21 o 
   3  -3   4     8305.77     7662.58    266.76 o 
   4  -3   4     7849.07     7853.35    206.77 o 
   5  -3   4      409.05      384.94     50.62 o 
   6  -3   4     7725.38     7517.62    229.84 o 
   7  -3   4      345.94      435.29     65.58 o 
   8  -3   4     2960.09     2985.50    157.13 o 
   9  -3   4      517.47      431.95     77.64 o 
  10  -3   4     6145.17     6350.75    266.98 o 
  -9  -2   4       90.89      101.49     50.17 o 
  -8  -2   4      251.99      285.65     62.32 o 
  -7  -2   4    17800.93    18583.76    437.58 o 
  -6  -2   4      234.50      287.14     53.61 o 
  -5  -2   4      200.97      273.85     47.53 o 
  -4  -2   4      664.46      748.40     59.59 o 
  -3  -2   4    41435.39    41109.70    705.79 o 
  -2  -2   4     1346.70     1378.60     43.03 o 
  -1  -2   4      544.34      502.18     25.13 o 
   0  -2   4    33716.36    33555.58    393.05 o 
   1  -2   4    17476.90    16973.15    222.88 o 
   2  -2   4      359.07      383.69     32.04 o 
   3  -2   4     1494.53     1905.03     59.70 o 
   4  -2   4    62828.14    62336.71   1041.44 o 
   5  -2   4     1516.66     1259.66     81.78 o 
   6  -2   4     3569.08     3288.05    144.10 o 
   7  -2   4      975.30      918.20     85.47 o 
   8  -2   4    12532.25    12559.59    356.51 o 
   9  -2   4      802.32      759.14     96.04 o 
  -9  -1   4       79.76       63.64     38.73 o 
  -8  -1   4      868.21      982.55     93.22 o 
  -7  -1   4    11845.95    11690.33    308.44 o 
  -6  -1   4     1811.28     1893.36    102.55 o 
  -5  -1   4      141.85      239.34     42.60 o 
  -4  -1   4     5956.68     6415.89    174.29 o 
  -3  -1   4    12775.26    13368.20    271.47 o 
  -2  -1   4      328.13      385.29     33.19 o 
  -1  -1   4     4528.31     4915.90     64.85 o 
   0  -1   4    50079.75    50799.55    582.01 o 
   1  -1   4     5378.57     5502.80     72.28 o 
   2  -1   4     3017.74     3217.57     56.25 o 
   3  -1   4      475.03      423.77     51.19 o 
   4  -1   4    15370.70    14495.12    316.81 o 
   5  -1   4       16.38       30.37     22.53 o 
   6  -1   4     3974.09     3782.75    156.69 o 
   7  -1   4     3915.23     3987.42    173.41 o 
   8  -1   4     9536.31     9270.31    298.23 o 
   9  -1   4      278.87      325.26     70.69 o 
 -10   0   4     4886.12     5116.44    220.95 o 
  -9   0   4     1240.60     1197.95    100.79 o 
  -8   0   4      613.75      626.04     73.50 o 
  -7   0   4     7896.08     7666.21    229.31 o 
  -6   0   4    16196.03    15682.50    345.06 o 
  -5   0   4      238.04      255.19     38.03 o 
  -4   0   4    19375.34    19672.21    372.62 o 
  -3   0   4       14.85      102.46     21.04 o 
  -2   0   4    10747.76    11056.22    151.99 o 
  -1   0   4       45.85       43.17      8.49 o 
   0   0   4    63256.67    65412.38    805.41 o 
   1   0   4      837.47      861.51     25.15 o 
   2   0   4     2065.15     2215.41     46.39 o 
   3   0   4      259.72      281.00     43.78 o 
   4   0   4     6679.32     6493.82    132.17 o 
   5   0   4     5367.67     5206.40    177.46 o 
   6   0   4      382.81      280.10     54.58 o 
   7   0   4     8500.98     8240.23    265.75 o 
   8   0   4      712.29      616.71     83.45 o 
   9   0   4      131.63      170.59     57.83 o 
 -10   1   4     2935.96     2913.23    157.83 o 
  -9   1   4      421.13      427.63     67.43 o 
  -8   1   4     2112.29     2132.53    116.46 o 
  -7   1   4     9200.50     9064.51    245.59 o 
  -6   1   4    14262.25    14079.46    312.49 o 
  -5   1   4      129.07      157.66     29.75 o 
  -4   1   4    48822.17    48853.98    794.97 o 
  -3   1   4      206.31      223.31     18.24 o 
  -2   1   4    39409.84    39863.14    462.69 o 
  -1   1   4     7257.26     7636.58    104.96 o 
   0   1   4    31773.39    30916.62    322.56 o 
   1   1   4      381.09      368.24     17.93 o 
   2   1   4     6446.91     6413.57     92.39 o 
   3   1   4    11515.65    11112.85    144.16 o 
   4   1   4     5490.05     5411.94    208.75 o 
   5   1   4    14968.01    14935.72    278.74 o 
   6   1   4       67.86       32.31     33.01 o 
   7   1   4    12583.02    12377.64    349.73 o 
   8   1   4      310.34      347.09     73.33 o 
   9   1   4     2154.53     2002.77    145.77 o 
 -10   2   4     6745.53     6712.01    238.90 o 
  -9   2   4      411.91      414.69     63.03 o 
  -8   2   4      388.97      402.46     56.16 o 
  -7   2   4       12.02        8.10     23.50 o 
  -6   2   4     2123.60     2014.31     89.96 o 
  -5   2   4     1151.69     1159.57     60.74 o 
  -4   2   4     4912.84     4905.51     93.76 o 
  -3   2   4     1491.49     1535.44     39.57 o 
  -2   2   4     2290.97     2262.80     82.30 o 
  -1   2   4      611.42      637.93     43.48 o 
   0   2   4     6302.44     6415.24     82.67 o 
   1   2   4     7225.00     7647.50    100.62 o 
   2   2   4       67.94       90.76     13.54 o 
   3   2   4    11981.88    12054.02    155.57 o 
   4   2   4     1889.69     1963.68     74.20 o 
   5   2   4    11703.80    11787.52    254.40 o 
   6   2   4       18.69       52.60     58.89 o 
   7   2   4     5614.54     5669.07    224.11 o 
   8   2   4        8.54       51.32     41.37 o 
 -10   3   4    12039.73    11851.33    329.75 o 
  -9   3   4      142.93      103.34     40.67 o 
  -8   3   4      617.26      583.26     62.76 o 
  -7   3   4     9695.05     9749.98    184.92 o 
  -6   3   4     7476.49     7162.86    172.58 o 
  -5   3   4     1360.02     1365.74     53.17 o 
  -4   3   4     2371.16     2287.77     56.12 o 
  -3   3   4    53680.31    54278.04    629.58 o 
  -2   3   4     3785.57     3740.50    120.86 o 
  -1   3   4     2339.74     2445.49     47.07 o 
   0   3   4       34.45       19.76      9.48 o 
   1   3   4    39971.42    41169.40    402.48 o 
   2   3   4     5512.87     5683.18     89.55 o 
   3   3   4     7858.81     7985.68    118.39 o 
   4   3   4     5149.82     5117.60    129.84 o 
   5   3   4     9691.32     9591.32    201.61 o 
   6   3   4     1473.31     1497.23     78.52 o 
   7   3   4     1047.89     1105.79    106.95 o 
   8   3   4     5513.05     5917.48    250.70 o 
 -10   4   4     4982.94     4923.93    224.03 o 
  -9   4   4      825.56      866.62     94.72 o 
  -8   4   4      304.03      257.83     55.28 o 
  -7   4   4     7468.08     7140.65    149.66 o 
  -6   4   4     3658.55     3848.14     95.33 o 
  -5   4   4     5904.94     5990.47    114.27 o 
  -4   4   4     3197.94     3362.46     70.65 o 
  -3   4   4    38209.17    38622.21    459.06 o 
  -2   4   4     5944.97     6033.41     92.20 o 
  -1   4   4     1116.94     1188.15     37.24 o 
   0   4   4     6589.11     6686.10    119.58 o 
   1   4   4    33825.31    34017.91    870.97 o 
   2   4   4     3651.82     3628.63     69.39 o 
   3   4   4     3318.57     3333.65     99.96 o 
   4   4   4     6116.84     6128.62    302.94 o 
   5   4   4    10784.96    10867.96    226.11 o 
   6   4   4     1189.26     1094.08     77.24 o 
   7   4   4      657.34      650.73     73.94 o 
 -10   5   4      361.62      349.64     74.56 o 
  -9   5   4     5019.60     5106.41    219.89 o 
  -8   5   4      255.93      225.61     53.52 o 
  -7   5   4     7640.84     7653.89    251.32 o 
  -6   5   4      305.67      326.84     54.66 o 
  -5   5   4    12377.27    12230.02    313.64 o 
  -4   5   4     1530.77     1517.75     88.03 o 
  -3   5   4     3609.01     3505.36    129.84 o 
  -2   5   4     6915.59     7070.09    115.73 o 
  -1   5   4     1925.68     1999.17     56.87 o 
   0   5   4     2596.77     2490.94     71.08 o 
   1   5   4     1068.65     1050.38     35.36 o 
   2   5   4     6664.08     6622.57    145.27 o 
   3   5   4     1265.82     1254.01     64.14 o 
   4   5   4      917.02      953.08    122.71 o 
   5   5   4      289.42      277.02     66.81 o 
   6   5   4      912.18      854.16     70.84 o 
   7   5   4       32.80        4.87     28.16 o 
 -10   6   4       11.27      -18.66     25.09 o 
  -9   6   4    10396.96    10820.02    346.65 o 
  -8   6   4      179.72      208.53     56.34 o 
  -7   6   4     9390.85     9429.38    295.59 o 
  -6   6   4     2723.68     2773.27    139.43 o 
  -5   6   4    10083.75     9497.86    270.06 o 
  -4   6   4      218.98      216.02     42.96 o 
  -3   6   4     1545.08     1397.24     88.03 o 
  -2   6   4    12530.14    11732.15    302.81 o 
  -1   6   4      377.77      409.60     45.33 o 
   0   6   4    11935.31    11724.38    198.72 o 
   1   6   4     1222.39     1234.89     65.10 o 
   2   6   4    14193.69    14003.20    282.26 o 
   3   6   4       48.95       48.74     23.00 o 
   4   6   4     5742.40     5738.89    157.15 o 
   5   6   4      855.65      873.03     70.02 o 
   6   6   4     2199.74     2316.21    110.32 o 
 -10   7   4       51.56       58.54     41.99 o 
  -9   7   4     3108.84     3418.33    185.82 o 
  -8   7   4     1203.45     1176.38    104.75 o 
  -7   7   4     2665.67     2763.23    150.61 o 
  -6   7   4     2473.69     2389.65    131.69 o 
  -5   7   4     7370.61     7360.58    238.29 o 
  -4   7   4        3.26      -21.83     19.10 o 
  -3   7   4     1682.61     1629.28    101.41 o 
  -2   7   4    12421.47    11783.91    318.74 o 
  -1   7   4      154.48      150.61     43.93 o 
   0   7   4     3101.59     3059.33    143.35 o 
   1   7   4     2292.88     2241.52     83.72 o 
   2   7   4    14492.80    13885.09    255.24 o 
   3   7   4       52.18       67.24     28.37 o 
   4   7   4     4505.51     4373.52    141.10 o 
   5   7   4     2041.46     1979.62    101.04 o 
 -10   8   4     3021.09     3201.96    193.83 o 
  -9   8   4     2608.45     2649.68    168.22 o 
  -8   8   4     3983.99     3924.56    193.83 o 
  -7   8   4      524.81      487.31     73.24 o 
  -6   8   4     7475.20     7261.64    250.43 o 
  -5   8   4       10.22      -14.00     20.42 o 
  -4   8   4      766.14      717.68     77.99 o 
  -3   8   4     1440.16     1458.95    102.73 o 
  -2   8   4    14343.54    14199.96    377.54 o 
  -1   8   4     1061.71     1109.13     95.24 o 
   0   8   4      392.96      439.43     70.77 o 
   1   8   4     1978.95     1801.11    126.32 o 
   2   8   4     3507.22     3467.95    118.04 o 
   3   8   4      590.83      590.71     73.50 o 
   4   8   4      457.94      469.06     56.38 o 
  -9   9   4      998.61      953.94    108.89 o 
  -8   9   4     1889.67     1802.69    132.92 o 
  -7   9   4        1.91      -17.43     25.00 o 
  -6   9   4    11875.23    11143.60    336.08 o 
  -5   9   4       36.25       30.72     30.28 o 
  -4   9   4       50.29       68.48     36.09 o 
  -3   9   4     3024.76     2937.26    155.28 o 
  -2   9   4    15260.70    14724.42    403.34 o 
  -1   9   4     4474.21     4586.96    204.49 o 
   0   9   4      200.07      154.31     53.08 o 
   1   9   4     9337.44     9124.54    314.61 o 
   2   9   4     1784.31     1814.40    137.94 o 
   3   9   4      415.44      452.19     87.85 o 
  -8  10   4     4177.26     3952.29    203.78 o 
  -7  10   4       24.86       32.39     37.15 o 
  -6  10   4     4177.84     3952.91    192.69 o 
  -5  10   4     2995.48     2802.67    157.83 o 
  -4  10   4      145.68      150.97     53.43 o 
  -3  10   4       43.95       79.58     41.99 o 
  -2  10   4     3246.23     3344.56    179.13 o 
  -1  10   4     4888.61     5143.38    228.96 o 
   0  10   4       40.18       35.21     41.11 o 
   1  10   4     2271.68     2516.50    166.99 o 
   2  10   4       53.52       19.98     42.34 o 
  -7  11   4      135.59       86.79     48.50 o 
  -6  11   4      421.61      322.00     72.27 o 
  -5  11   4     7149.97     7744.03    290.13 o 
  -4  11   4     1030.53      898.75    104.14 o 
  -3  11   4       23.59       29.93     35.21 o 
  -2  11   4       69.92        0.09     33.36 o 
  -1  11   4     5949.29     5804.54    255.80 o 
   0  11   4      582.27      638.81     97.18 o 
  -5  12   4     5734.46     5916.95    260.91 o 
  -4  12   4      142.11       89.96     54.22 o 
  -3  12   4     1447.19     1425.15    133.01 o 
  -2  12   4      379.29      400.87     86.27 o 
   1 -12   5     2402.12     3096.15    175.96 o 
   2 -12   5       80.89       78.61     47.62 o 
   3 -12   5     1542.01     1718.10    126.67 o 
   4 -12   5     4646.40     4678.95    207.39 o 
   5 -12   5     1250.44     1427.52    117.34 o 
  -1 -11   5      104.70      110.56     53.26 o 
   0 -11   5      968.61     1047.51    105.10 o 
   1 -11   5     2778.86     2729.52    157.74 o 
   2 -11   5     3374.02     3409.35    171.30 o 
   3 -11   5        2.61       -9.07     27.55 o 
   4 -11   5     5616.94     6405.15    237.41 o 
   5 -11   5      465.22      529.83     77.20 o 
   6 -11   5        5.66       -1.23     33.36 o 
   7 -11   5       16.39        8.45     37.76 o 
  -3 -10   5     2545.15     2510.77    162.41 o 
  -2 -10   5     2358.52     2529.44    155.81 o 
  -1 -10   5      555.91      461.61     76.49 o 
   0 -10   5     7390.08     7660.67    266.63 o 
   1 -10   5     1279.00     1390.20    105.37 o 
   2 -10   5     1519.60     1406.57    102.55 o 
   3 -10   5     1183.53     1327.52    101.49 o 
   4 -10   5     8895.20     8930.97    275.52 o 
   5 -10   5      831.20      803.33     83.27 o 
   6 -10   5      185.02      197.00     56.42 o 
   7 -10   5     1397.32     1400.94    111.71 o 
   8 -10   5     5205.25     5305.35    222.53 o 
  -4  -9   5     1615.40     1692.04    132.39 o 
  -3  -9   5     1242.67     1281.40    109.59 o 
  -2  -9   5     8087.29     8507.92    285.29 o 
  -1  -9   5       93.58      117.07     42.52 o 
   0  -9   5     7262.78     7232.86    245.77 o 
   1  -9   5       45.04       58.80     34.15 o 
   2  -9   5      618.48      699.63     75.79 o 
   3  -9   5      200.40      213.64     49.47 o 
   4  -9   5     8299.24     8322.98    254.04 o 
   5  -9   5     4837.53     5161.07    196.65 o 
   6  -9   5      409.56      438.19     68.04 o 
   7  -9   5     2705.16     2890.34    153.08 o 
   8  -9   5     2101.14     2146.17    138.91 o 
  -5  -8   5      768.91      637.49     91.81 o 
  -4  -8   5      218.66      185.56     54.93 o 
  -3  -8   5     1382.44     1096.02    102.73 o 
  -2  -8   5    21703.92    22068.81    505.89 o 
  -1  -8   5      484.29      559.67     73.41 o 
   0  -8   5      961.37     1121.72     89.26 o 
   1  -8   5     8453.00     8221.92    243.48 o 
   2  -8   5     6565.14     6747.74    215.58 o 
   3  -8   5        4.84       25.18     25.97 o 
   4  -8   5      614.46      641.27     69.54 o 
   5  -8   5    17915.86    17792.85    413.37 o 
   6  -8   5      221.51      235.38     52.20 o 
   7  -8   5      257.43      178.96     51.50 o 
   8  -8   5        2.95       15.23     36.44 o 
   9  -8   5     4734.11     5103.85    226.67 o 
  -6  -7   5     6675.56     7124.41    280.19 o 
  -5  -7   5       13.88       58.10     40.49 o 
  -4  -7   5      471.43      428.16     71.13 o 
  -3  -7   5     1025.57     1119.69     93.31 o 
  -2  -7   5    10744.15    10083.68    288.02 o 
  -1  -7   5      289.92      284.85     52.46 o 
   0  -7   5       16.27       70.65     21.70 o 
   1  -7   5    12012.62    11653.92    200.81 o 
   2  -7   5     2494.51     2712.62    123.59 o 
   3  -7   5     1035.99      932.37     73.33 o 
   4  -7   5      104.74      104.22     34.24 o 
   5  -7   5    26969.49    26632.27    548.67 o 
   6  -7   5      675.81      654.48     73.94 o 
   7  -7   5     1698.04     1865.89    121.83 o 
   8  -7   5     1820.09     1865.98    129.40 o 
   9  -7   5     4945.48     5231.49    229.31 o 
  -7  -6   5      249.52      232.92     65.93 o 
  -6  -6   5     2487.35     2800.91    163.29 o 
  -5  -6   5     8859.57     8970.41    288.11 o 
  -4  -6   5       56.02       66.37     35.47 o 
  -3  -6   5     8776.32     8468.14    173.74 o 
  -2  -6   5     1786.80     1640.05     64.72 o 
  -1  -6   5     1196.81     1130.64     39.10 o 
   0  -6   5     1458.76     1579.44     58.82 o 
   1  -6   5    16880.02    16175.53    244.45 o 
   2  -6   5     5337.79     5416.03    121.75 o 
   3  -6   5       92.34       95.07     30.28 o 
   4  -6   5      115.38      139.08     36.44 o 
   5  -6   5    11077.70    10792.11    285.73 o 
   6  -6   5     2090.00     2085.96    120.86 o 
   7  -6   5     1889.01     1929.27    120.68 o 
   8  -6   5     2680.03     2698.62    149.12 o 
   9  -6   5      213.16      147.00     54.58 o 
  -7  -5   5     2208.32     2126.54    145.42 o 
  -6  -5   5     2940.51     3163.05    165.67 o 
  -5  -5   5    17129.38    16082.85    400.17 o 
  -4  -5   5      487.69      536.26     68.04 o 
  -3  -5   5     9031.42     9107.82    256.95 o 
  -2  -5   5      386.70      396.85     24.19 o 
  -1  -5   5    17827.29    17359.75    198.91 o 
   0  -5   5     4655.66     4792.41     77.17 o 
   1  -5   5    28318.02    27882.91    289.63 o 
   2  -5   5    10453.78    10812.63    137.06 o 
   3  -5   5     2022.14     1942.29     48.81 o 
   4  -5   5      990.78      955.99     42.32 o 
   5  -5   5    10751.07    10258.00    269.36 o 
   6  -5   5     8663.13     7887.16    239.96 o 
   7  -5   5      641.79      751.22     83.45 o 
   8  -5   5     7708.43     7741.39    268.66 o 
   9  -5   5      106.64       90.67     51.06 o 
  -8  -4   5       17.64       39.79     41.02 o 
  -7  -4   5     1694.80     1699.96    123.50 o 
  -6  -4   5      101.99      124.73     43.22 o 
  -5  -4   5     7660.33     7356.18    233.89 o 
  -4  -4   5       38.82       37.06     29.40 o 
  -3  -4   5     6618.62     6890.87    127.62 o 
  -2  -4   5     3237.06     3375.19     80.59 o 
  -1  -4   5     6715.81     6853.78    123.28 o 
   0  -4   5     1806.24     1747.81     70.03 o 
   1  -4   5    32038.23    32555.27    428.03 o 
   2  -4   5     9606.10     9823.62    153.82 o 
   3  -4   5     1184.23     1130.55     35.06 o 
   4  -4   5     2791.16     2781.54    118.48 o 
   5  -4   5     4613.49     4766.01    169.54 o 
   6  -4   5     5052.44     4865.30    183.27 o 
   7  -4   5     1925.05     1673.03    111.27 o 
   8  -4   5     9834.08     9486.42    301.14 o 
   9  -4   5       18.56      -34.95     30.37 o 
  -9  -3   5     8344.89     8707.56    310.20 o 
  -8  -3   5     1721.63     1859.20    130.37 o 
  -7  -3   5       99.49      183.45     51.76 o 
  -6  -3   5     2823.56     2668.52    136.18 o 
  -5  -3   5    11580.70    11352.84    294.18 o 
  -4  -3   5     2551.68     2737.27    128.52 o 
  -3  -3   5       14.46       32.65     12.82 o 
  -2  -3   5    30630.04    30535.19    378.62 o 
  -1  -3   5      494.32      509.06     29.53 o 
   0  -3   5        7.91       17.77     11.43 o 
   1  -3   5     4257.02     4586.66     94.45 o 
   2  -3   5    41125.52    42280.46   1206.18 o 
   3  -3   5      736.75      711.24     40.96 o 
   4  -3   5     1766.83     1695.81     80.76 o 
   5  -3   5      788.26      843.38     71.92 o 
   6  -3   5    12862.70    12932.47    331.77 o 
   7  -3   5      167.28      155.81     47.09 o 
   8  -3   5     5020.21     5218.73    216.63 o 
   9  -3   5     2695.61     2642.99    163.55 o 
  -9  -2   5     7352.17     7223.26    270.86 o 
  -8  -2   5      220.56      247.88     58.10 o 
  -7  -2   5      867.82      790.74     80.98 o 
  -6  -2   5     5122.64     5145.49    185.21 o 
  -5  -2   5     9368.29     9103.77    246.65 o 
  -4  -2   5     2334.38     2484.28    107.39 o 
  -3  -2   5      976.63     1041.35     64.44 o 
  -2  -2   5    75380.12    74853.30    836.28 o 
  -1  -2   5       14.90       15.69     10.04 o 
   0  -2   5       53.23       80.55     15.30 o 
   1  -2   5      871.08      956.08     38.06 o 
   2  -2   5    88642.87    86598.27   1407.67 o 
   3  -2   5     1299.40     1224.41     80.02 o 
   4  -2   5      118.25      155.62     25.94 o 
   6  -2   5     6826.31     6764.82    223.50 o 
   7  -2   5     2960.01     2731.19    144.36 o 
   8  -2   5     1679.06     1408.68    113.11 o 
   9  -2   5    10628.41    11104.69    355.89 o 
  -9  -1   5      221.87      306.42     65.67 o 
  -8  -1   5     5815.54     5832.09    215.14 o 
  -7  -1   5       32.74       66.37     32.83 o 
  -6  -1   5     3149.73     3052.14    131.07 o 
  -5  -1   5     1948.71     2012.46     98.94 o 
  -4  -1   5     4619.88     4802.10    144.63 o 
  -3  -1   5     1345.32     1377.17     66.99 o 
  -2  -1   5    21822.47    22533.85    401.58 o 
  -1  -1   5     6292.49     6862.26     87.41 o 
   0  -1   5     2006.89     2014.90     51.08 o 
   1  -1   5     3762.30     4270.37     63.92 o 
   2  -1   5     7487.08     7269.11     99.51 o 
   3  -1   5      335.82      369.20     31.53 o 
   4  -1   5     6110.31     6449.82    134.54 o 
   5  -1   5     6150.53     5956.74    194.36 o 
   6  -1   5     2531.26     2736.56    136.00 o 
   7  -1   5     2173.79     2081.73    128.69 o 
   8  -1   5      602.42      611.69     84.24 o 
   9  -1   5     5335.29     5553.76    242.25 o 
 -10   0   5      447.21      616.54     85.56 o 
  -9   0   5       12.14       -1.14     33.98 o 
  -8   0   5    15103.74    14771.52    370.41 o 
  -7   0   5       52.50        9.68     23.77 o 
  -6   0   5     9054.14     9130.70    237.58 o 
  -5   0   5    11207.51    12019.73    271.03 o 
  -4   0   5    24067.92    25044.80    455.54 o 
  -3   0   5     1207.50     1249.53     57.13 o 
  -2   0   5    10901.82    11161.69    155.71 o 
  -1   0   5    39807.74    40667.52    385.09 o 
   0   0   5     6879.87     7060.41     89.16 o 
   1   0   5     5978.07     6263.82     85.93 o 
   2   0   5       17.33       58.53     13.96 o 
   3   0   5    40145.55    40584.82    408.74 o 
   4   0   5       53.46       47.42     15.01 o 
   5   0   5    13924.59    14046.97    340.05 o 
   6   0   5     1310.68     1355.17     97.97 o 
   7   0   5     4575.96     4556.86    195.77 o 
   8   0   5       79.40       75.88     46.04 o 
   9   0   5     1792.68     1873.55    143.22 o 
 -10   1   5       14.38      -33.19     31.95 o 
  -9   1   5        8.00       19.54     31.07 o 
  -8   1   5    12584.21    12721.03    323.76 o 
  -7   1   5      313.05      344.71     50.35 o 
  -6   1   5     6077.23     5659.83    168.13 o 
  -5   1   5    10053.99    10522.49    232.92 o 
  -4   1   5    17692.30    18044.95    249.54 o 
  -3   1   5      294.91      409.38     26.72 o 
  -2   1   5     1508.28     1418.69     36.27 o 
  -1   1   5    33744.91    35163.69    412.35 o 
   0   1   5     5408.92     5485.22     75.72 o 
   1   1   5     5786.00     5408.56    125.18 o 
   2   1   5      627.28      625.48     27.15 o 
   3   1   5    35864.87    36746.53    378.81 o 
   4   1   5       33.05       52.33     30.45 o 
   5   1   5    13284.27    13188.19    427.68 o 
   6   1   5      935.86     1104.11     89.87 o 
   7   1   5     5095.16     4828.95    204.31 o 
   8   1   5      787.64      815.21     99.65 o 
  -9   2   5     3356.09     3345.62    150.17 o 
  -8   2   5     3280.48     3483.38    144.19 o 
  -7   2   5     4231.79     4099.21    144.10 o 
  -6   2   5       30.27       31.78     15.85 o 
  -5   2   5    11898.43    11983.00    189.34 o 
  -4   2   5      273.63      384.25     25.01 o 
  -3   2   5    11320.13    11675.24    161.51 o 
  -2   2   5      477.08      589.69     43.84 o 
  -1   2   5    27946.77    30434.50    363.88 o 
   0   2   5     2972.53     3106.06     89.29 o 
   1   2   5      752.47      808.09     28.87 o 
   2   2   5     1317.14     1272.86     53.32 o 
   3   2   5    16171.12    15985.02    376.24 o 
   4   2   5     1119.73     1157.19     44.72 o 
   5   2   5      688.21      653.37     51.52 o 
   6   2   5     2153.77     2029.85     89.89 o 
   7   2   5      261.00      284.77     65.76 o 
   8   2   5      177.94      122.09     53.08 o 
 -10   3   5       30.83       52.73     38.82 o 
  -9   3   5     4425.78     4783.53    210.47 o 
  -8   3   5     1228.43     1268.19    100.88 o 
  -7   3   5     8152.67     7952.04    159.92 o 
  -6   3   5       36.62       25.77     22.84 o 
  -5   3   5    33299.98    32399.01    413.11 o 
  -4   3   5      391.21      410.07     33.01 o 
  -3   3   5     4151.19     4117.08    135.21 o 
  -2   3   5     8992.38     8786.08    217.69 o 
  -1   3   5    36620.17    37181.93   1034.35 o 
   0   3   5     8039.78     8314.08    107.97 o 
   1   3   5      300.00      347.12     21.49 o 
   2   3   5    23938.09    24055.46    335.85 o 
   3   3   5     4870.21     5000.88     91.79 o 
   4   3   5     1595.51     1756.65     92.82 o 
   5   3   5      224.41      208.18     37.38 o 
   6   3   5    11625.81    11734.60    244.61 o 
   7   3   5      261.88      239.52     61.97 o 
   8   3   5        1.51       19.98     42.16 o 
 -10   4   5       50.57       35.74     38.29 o 
  -9   4   5     2474.09     2571.25    152.20 o 
  -8   4   5       16.18       31.60     29.31 o 
  -7   4   5     3711.40     3834.07    170.86 o 
  -6   4   5     3793.07     3824.48    159.59 o 
  -5   4   5    12085.96    12593.40    319.45 o 
  -4   4   5     3896.95     4038.38    147.18 o 
  -3   4   5     2458.81     2515.62    108.18 o 
  -2   4   5     1560.63     1567.40     83.18 o 
  -1   4   5    16871.92    17699.29    244.45 o 
   0   4   5     9232.05     9516.22    124.66 o 
   1   4   5      175.03      194.51     18.91 o 
   2   4   5    11447.25    11588.43    248.80 o 
   3   4   5     3133.93     3164.05     99.33 o 
   4   4   5     6008.91     6157.47    153.71 o 
   5   4   5       51.00      128.03     45.11 o 
   6   4   5    12919.40    13252.43    273.70 o 
   7   4   5      494.59      577.77     64.95 o 
 -10   5   5       24.52       27.82     39.79 o 
  -9   5   5     2202.48     2134.02    141.81 o 
  -8   5   5     6462.60     6109.99    236.44 o 
  -7   5   5     8238.35     8601.14    277.72 o 
  -6   5   5     1172.55     1326.29     95.77 o 
  -5   5   5     1956.17     1931.39    107.92 o 
  -4   5   5    16178.17    15420.97    360.91 o 
  -3   5   5     5717.64     5681.04    183.36 o 
  -2   5   5     2117.62     1932.71    100.09 o 
  -1   5   5      486.66      574.46     60.30 o 
   0   5   5    22604.54    22881.20    251.60 o 
   1   5   5        1.11       12.78     16.20 o 
   2   5   5      229.63      240.62     33.56 o 
   3   5   5      508.76      588.77     84.73 o 
   4   5   5     5069.22     5038.44    142.98 o 
   5   5   5      527.72      535.71     56.57 o 
   6   5   5     3259.31     3353.24    141.59 o 
 -10   6   5      132.72      165.84     57.83 o 
  -9   6   5     4244.66     4271.39    208.27 o 
  -8   6   5     8086.72     8650.96    297.44 o 
  -7   6   5     4220.11     4416.63    193.39 o 
  -6   6   5      325.53      256.16     52.11 o 
  -5   6   5     1519.07     1416.87     94.45 o 
  -4   6   5    25773.82    23767.54    513.37 o 
  -3   6   5     2236.55     2098.20    111.35 o 
  -2   6   5     1996.78     1962.11    109.59 o 
  -1   6   5      302.37      347.00     55.98 o 
   0   6   5    23282.55    22982.79    515.83 o 
   1   6   5       95.89      135.72     26.46 o 
   2   6   5     2614.14     2595.81    120.16 o 
   3   6   5     9237.23     9502.11    238.11 o 
   4   6   5     4531.07     4288.22    185.74 o 
   5   6   5     2185.32     2237.27    104.47 o 
   6   6   5      528.60      500.04     63.10 o 
 -10   7   5     4161.73     4417.86    226.84 o 
  -9   7   5     1099.29     1088.80    114.61 o 
  -8   7   5     6351.66     6434.37    255.54 o 
  -7   7   5      648.60      583.44     77.99 o 
  -6   7   5     4088.13     3925.18    173.76 o 
  -5   7   5      152.09      156.60     43.04 o 
  -4   7   5     5518.94     4948.84    189.34 o 
  -3   7   5     6060.88     5741.69    205.54 o 
  -2   7   5      359.38      382.39     61.00 o 
  -1   7   5     2386.38     2512.18    136.00 o 
   0   7   5     9723.67    10464.57    313.99 o 
   1   7   5     2901.41     2942.72    156.25 o 
   2   7   5     2393.66     2509.01    151.49 o 
   3   7   5     4671.70     5048.31    146.78 o 
   4   7   5       50.20       28.27     26.42 o 
   5   7   5       12.53       44.95     30.73 o 
  -9   8   5      319.68      331.77     74.38 o 
  -8   8   5     4815.83     4767.06    218.22 o 
  -7   8   5      670.82      592.95     80.10 o 
  -6   8   5      992.82     1066.44     93.48 o 
  -5   8   5     1196.14     1218.81     96.74 o 
  -4   8   5     1109.34     1150.86     95.42 o 
  -3   8   5    10894.04    10844.58    320.77 o 
  -2   8   5      305.08      269.45     58.89 o 
  -1   8   5     4893.83     4585.99    199.82 o 
   0   8   5     2897.68     2746.60    154.05 o 
   1   8   5     3542.72     3459.70    178.52 o 
   2   8   5      426.33      522.08     85.39 o 
   3   8   5     4742.50     4800.43    229.75 o 
   4   8   5      273.70      212.23     65.58 o 
  -9   9   5      129.29      100.00     54.49 o 
  -8   9   5     3323.29     3385.93    184.59 o 
  -7   9   5     1338.79     1388.44    115.84 o 
  -6   9   5        6.80       26.85     33.01 o 
  -5   9   5     2860.23     2912.44    157.48 o 
  -4   9   5     3701.24     3280.65    167.43 o 
  -3   9   5     5382.74     5547.86    225.79 o 
  -2   9   5      196.34      197.00     55.72 o 
  -1   9   5     5815.79     5384.39    227.37 o 
   0   9   5      191.72      252.37     64.00 o 
   1   9   5     1258.55     1464.23    124.38 o 
   2   9   5      358.55      344.62     77.38 o 
   3   9   5     5397.37     5524.00    259.15 o 
  -8  10   5       41.79       22.71     37.06 o 
  -7  10   5     5340.41     5600.85    243.66 o 
  -6  10   5       59.82       58.27     43.48 o 
  -5  10   5        1.27        8.45     30.72 o 
  -4  10   5        1.12       -2.38     32.39 o 
  -3  10   5     9109.33     9535.89    323.85 o 
  -2  10   5      789.49      758.52     97.71 o 
  -1  10   5      275.03      285.65     70.16 o 
   0  10   5     1154.92     1235.71    124.21 o 
   1  10   5      969.02      943.55    115.75 o 
   2  10   5       27.92       23.86     47.27 o 
  -7  11   5     5894.80     5664.40    253.96 o 
  -6  11   5       27.26       17.52     38.20 o 
  -5  11   5       12.65       20.86     37.59 o 
  -4  11   5      834.01      691.45     95.86 o 
  -3  11   5     4936.45     5032.90    234.59 o 
  -2  11   5       17.90        1.85     40.05 o 
  -1  11   5       19.51       -6.34     40.58 o 
   0  11   5     5669.53     5722.50    263.99 o 
   2 -12   6     4634.58     4924.81    222.62 o 
   3 -12   6      262.84      326.05     71.04 o 
   4 -12   6       35.61       30.19     40.93 o 
  -1 -11   6       52.23      113.47     50.00 o 
   0 -11   6     7787.68     7872.98    288.29 o 
   1 -11   6      163.15      241.19     60.30 o 
   2 -11   6     4811.19     4517.69    201.76 o 
   3 -11   6     2373.73     2612.53    150.70 o 
   4 -11   6      302.27      395.15     71.83 o 
   5 -11   6      482.08      397.44     72.97 o 
   6 -11   6     2033.49     1938.96    131.51 o 
  -3 -10   6        4.27        1.23     39.44 o 
  -2 -10   6     4135.00     4249.65    207.65 o 
  -1 -10   6      245.85      213.82     61.62 o 
   0 -10   6     4042.11     3846.75    185.91 o 
   1 -10   6      715.74      758.70     86.27 o 
   2 -10   6     2351.36     2368.00    136.35 o 
   3 -10   6     2479.98     2422.48    137.06 o 
   4 -10   6      433.79      546.82     76.58 o 
   5 -10   6     3123.47     2957.86    154.49 o 
   6 -10   6     2798.96     2785.86    155.28 o 
   7 -10   6     3906.95     4346.56    200.61 o 
  -4  -9   6     7605.63     7586.72    289.52 o 
  -3  -9   6     1562.47     1700.67    129.31 o 
  -2  -9   6      807.40      831.32     94.45 o 
  -1  -9   6     3967.93     3805.99    179.93 o 
   0  -9   6       87.60       58.36     36.35 o 
   1  -9   6       36.70       22.89     31.43 o 
   2  -9   6      683.38      688.98     76.14 o 
   3  -9   6    11719.76    11853.09    323.67 o 
   4  -9   6      922.97      885.28     85.65 o 
   5  -9   6      284.87      347.09     62.41 o 
   6  -9   6      276.17      236.53     55.54 o 
   7  -9   6     1874.08     1672.06    121.48 o 
   8  -9   6      182.39      169.98     56.07 o 
  -5  -8   6     2916.08     2734.80    168.83 o 
  -4  -8   6     8348.75     8058.19    287.23 o 
  -3  -8   6     3534.47     3373.52    172.09 o 
  -2  -8   6       68.99      144.89     46.48 o 
  -1  -8   6     8826.44     8389.79    267.51 o 
   0  -8   6      507.25      574.55     70.16 o 
   1  -8   6      443.52      463.19     63.11 o 
   2  -8   6        6.45       -0.44     24.30 o 
   3  -8   6    30592.35    30121.81    606.85 o 
   4  -8   6      300.51      380.98     59.33 o 
   5  -8   6        8.54        2.82     24.38 o 
   6  -8   6     1725.05     1661.32    111.88 o 
   7  -8   6     6268.91     6137.55    230.19 o 
   8  -8   6      736.67      705.00     91.64 o 
  -6  -7   6        1.48       57.66     49.03 o 
  -5  -7   6     2440.24     2334.55    147.80 o 
  -4  -7   6     2281.31     2158.67    135.56 o 
  -3  -7   6     1114.34      986.95     93.75 o 
  -2  -7   6      361.58      430.45     66.11 o 
  -1  -7   6    15018.38    16037.86    389.43 o 
   0  -7   6      382.04      418.91     44.32 o 
   1  -7   6      825.97      876.79     50.17 o 
   2  -7   6        5.83       -6.99     15.14 o 
   3  -7   6    18435.81    18412.90    412.76 o 
   4  -7   6     1203.63     1147.25     85.74 o 
   5  -7   6        3.47       -4.05     27.29 o 
   6  -7   6     6118.96     5689.32    209.50 o 
   7  -7   6     2000.54     2057.17    129.40 o 
   8  -7   6      140.29      223.50     63.73 o 
   9  -7   6      609.20      551.22     89.52 o 
  -7  -6   6    10561.32    10932.08    360.03 o 
  -6  -6   6      103.73       69.36     47.80 o 
  -5  -6   6     2023.88     2013.16    132.57 o 
  -4  -6   6     3662.76     3968.49    177.28 o 
  -3  -6   6     9742.55    10122.58    291.10 o 
  -2  -6   6     2602.89     2518.17    127.37 o 
  -1  -6   6     7405.73     7347.65    162.67 o 
   0  -6   6    14534.27    14159.92    224.45 o 
   1  -6   6      747.83      704.37     67.74 o 
   2  -6   6     2202.35     2185.61     77.03 o 
   3  -6   6     1802.72     1818.67     72.32 o 
   4  -6   6     7092.63     7426.16    224.56 o 
   5  -6   6      178.80      170.51     46.39 o 
   6  -6   6     9830.38     9580.34    285.38 o 
   7  -6   6     2544.83     2281.55    135.82 o 
   8  -6   6     3249.86     3233.91    169.98 o 
   9  -6   6     1103.28     1148.04    114.79 o 
  -7  -5   6    11455.00    11242.10    352.46 o 
  -6  -5   6       55.60       25.79     36.18 o 
  -5  -5   6     1207.11     1180.43     97.53 o 
  -4  -5   6     2615.11     2664.20    134.94 o 
  -3  -5   6    13413.25    13051.40    327.72 o 
  -2  -5   6     3448.07     3307.52    186.88 o 
  -1  -5   6     5509.72     5303.91    113.46 o 
   0  -5   6    38118.73    38527.02    480.60 o 
   1  -5   6     2295.39     2296.48     79.84 o 
   2  -5   6     3139.77     3061.19     87.49 o 
   3  -5   6      136.07      154.69     27.29 o 
   4  -5   6    19974.11    20083.03    429.22 o 
   5  -5   6      673.41      768.03     74.29 o 
   6  -5   6    10440.99    10763.42    302.55 o 
   7  -5   6     3510.93     3506.00    168.13 o 
   8  -5   6     8140.75     8692.51    294.62 o 
   9  -5   6      230.19      240.66     69.19 o 
  -8  -4   6      973.78      911.69    104.14 o 
  -7  -4   6     3524.54     3919.64    187.41 o 
  -6  -4   6     3727.91     3947.36    178.78 o 
  -5  -4   6      968.34     1052.71     87.23 o 
  -4  -4   6     7048.87     6917.72    217.51 o 
  -3  -4   6      648.23      678.09     40.13 o 
  -2  -4   6      189.71      187.45     24.71 o 
  -1  -4   6     1545.51     1717.86     82.44 o 
   0  -4   6    17324.62    17795.11    253.31 o 
   1  -4   6     1324.37     1451.02     86.44 o 
   2  -4   6       17.52       35.19     15.92 o 
   3  -4   6       29.38       25.25     16.96 o 
   4  -4   6     7735.26     7998.39    250.57 o 
   5  -4   6       69.58       65.40     32.92 o 
   6  -4   6     6033.82     5917.04    211.35 o 
   7  -4   6     2929.87     2830.57    149.56 o 
   8  -4   6     2992.64     3193.77    170.07 o 
   9  -4   6      148.72      154.05     61.97 o 
  -8  -3   6     4191.56     4248.50    197.80 o 
  -7  -3   6     5548.01     5163.27    206.07 o 
  -6  -3   6     4984.81     5462.65    203.34 o 
  -5  -3   6     1144.03     1240.91     88.47 o 
  -4  -3   6    31178.40    31132.32    403.76 o 
  -3  -3   6     1537.54     1590.91     93.31 o 
  -2  -3   6     7076.23     7054.17    129.78 o 
  -1  -3   6     1146.11     1215.04     66.37 o 
   0  -3   6    55015.63    55256.03    751.39 o 
   1  -3   6     6654.04     6423.89    121.98 o 
   2  -3   6      429.31      416.34     32.00 o 
   3  -3   6    23458.48    23791.60    331.84 o 
   4  -3   6     4787.65     4800.71    119.08 o 
   5  -3   6     6513.31     6492.64    208.53 o 
   6  -3   6      126.37      139.43     45.51 o 
   7  -3   6    10796.96    11066.49    323.94 o 
   8  -3   6        2.86       40.32     40.76 o 
   9  -3   6       66.38       22.18     40.58 o 
  -9  -2   6        1.53       34.07     42.87 o 
  -8  -2   6     2858.62     2893.69    154.05 o 
  -7  -2   6     1900.23     1780.24    115.14 o 
  -6  -2   6    10008.25     8978.51    258.36 o 
  -5  -2   6       29.02       50.44     29.84 o 
  -4  -2   6    17520.86    17426.57    367.51 o 
  -3  -2   6     7912.29     8504.22    146.99 o 
  -2  -2   6     3254.13     3507.17    152.15 o 
  -1  -2   6     7399.75     8048.84    102.35 o 
   0  -2   6    38244.70    37962.32    455.62 o 
   1  -2   6     2015.37     1935.19     58.90 o 
   2  -2   6       13.09       10.12     13.91 o 
   3  -2   6    30355.57    30978.41    405.13 o 
   4  -2   6     9027.62     8861.15    191.50 o 
   5  -2   6     3572.24     3610.84    151.05 o 
   6  -2   6     1167.97     1216.61     95.07 o 
   7  -2   6    16214.89    15697.11    409.32 o 
   8  -2   6       21.40       34.15     39.00 o 
   9  -2   6      130.72       49.21     45.33 o 
  -9  -1   6       43.08       37.41     37.59 o 
  -8  -1   6       12.11        8.36     29.75 o 
  -7  -1   6     2186.95     2543.52    128.25 o 
  -6  -1   6     2241.19     2250.22    113.91 o 
  -5  -1   6       86.21      196.30     40.05 o 
  -4  -1   6     3377.19     3404.86    119.54 o 
  -3  -1   6    18924.55    19388.15    369.62 o 
  -2  -1   6     3039.63     3090.13     56.51 o 
  -1  -1   6     4970.01     5400.27    104.00 o 
   0  -1   6     1971.14     2213.42     42.82 o 
   1  -1   6    25606.73    26952.76    274.79 o 
   2  -1   6       51.08       45.60     12.11 o 
   3  -1   6    10195.76    10548.67    142.75 o 
   4  -1   6       41.46      130.86     53.83 o 
   5  -1   6     9296.56     8936.78    257.48 o 
   6  -1   6      215.97      191.90     48.85 o 
   7  -1   6     5461.82     5510.18    220.24 o 
   8  -1   6      928.57     1066.26    109.33 o 
   9  -1   6      177.15      101.76     54.58 o 
  -9   0   6      225.40      158.45     50.09 o 
  -8   0   6     1758.52     2095.29    119.89 o 
  -7   0   6    13126.43    13161.87    319.62 o 
  -6   0   6     5005.05     4881.59    161.00 o 
  -5   0   6      329.15      399.99     45.51 o 
  -4   0   6     2023.70     1988.78     80.81 o 
  -3   0   6    57275.43    57756.43    677.30 o 
  -2   0   6     3030.53     3093.24     65.41 o 
  -1   0   6     1935.54     1918.94     40.71 o 
   0   0   6     2700.97     2559.16    114.43 o 
   1   0   6    46112.09    47184.58    453.96 o 
   2   0   6      625.11      680.53     31.49 o 
   3   0   6     8282.01     8789.77    128.77 o 
   4   0   6     7211.64     7262.72    120.64 o 
   5   0   6     9303.75     9254.91    263.99 o 
   6   0   6      685.86      714.07     80.10 o 
   7   0   6      112.38      139.79     53.08 o 
   8   0   6     7907.58     8398.24    298.67 o 
  -9   1   6     2028.26     2070.64    123.50 o 
  -8   1   6      533.10      524.72     64.35 o 
  -7   1   6     8435.81     8675.08    236.44 o 
  -6   1   6       17.80        6.78     20.07 o 
  -5   1   6     2506.24     2526.66     73.11 o 
  -4   1   6     7055.66     7316.98    185.12 o 
  -3   1   6    30384.31    30917.94    380.76 o 
  -2   1   6     3746.59     4040.03     73.38 o 
  -1   1   6       36.94      110.66     48.01 o 
   0   1   6      207.61      363.13     30.30 o 
   1   1   6    47091.92    49023.98    473.30 o 
   2   1   6     3540.97     3409.25     67.83 o 
   3   1   6     4186.17     4268.49     83.90 o 
   4   1   6     8961.95     8939.46    177.05 o 
   5   1   6     2712.53     2774.27     95.72 o 
   6   1   6      502.72      452.37     68.40 o 
   7   1   6      607.30      566.80     81.69 o 
   8   1   6     9714.19     9484.75    325.35 o 
  -7   2   6    13214.23    13046.55    379.39 o 
  -6   2   6     6422.96     6218.39    155.81 o 
  -5   2   6    20124.13    20337.18    285.20 o 
  -4   2   6     1257.48     1276.93     42.59 o 
  -3   2   6    15436.01    15659.75    206.96 o 
  -2   2   6    16685.41    17464.81    242.91 o 
  -1   2   6     1002.80      963.33     29.14 o 
   0   2   6    11392.67    11617.67    139.48 o 
   1   2   6     2242.30     2180.78     50.45 o 
   2   2   6    11709.45    12118.45    157.80 o 
   3   2   6      828.38      902.35     38.44 o 
   4   2   6     9773.67     9920.76    151.89 o 
   5   2   6      357.23      292.33     39.86 o 
   6   2   6      654.97      700.35     59.65 o 
   7   2   6        3.04        0.62     33.89 o 
   8   2   6     4191.68     4268.84    214.43 o 
 -10   3   6      617.17      520.85     84.51 o 
  -9   3   6     2590.19     2371.08    147.44 o 
  -8   3   6      110.66       47.53     33.27 o 
  -7   3   6     9404.20     9816.43    295.94 o 
  -6   3   6     6384.71     6859.89    224.56 o 
  -5   3   6     1724.29     1660.26     96.39 o 
  -4   3   6     6409.12     6697.13    199.29 o 
  -3   3   6     4909.21     4722.00    151.76 o 
  -2   3   6    28012.08    29161.36    561.17 o 
  -1   3   6        7.92       13.26      7.46 o 
   0   3   6    33332.64    33897.71    390.68 o 
   1   3   6     2503.72     2545.09     77.76 o 
   2   3   6    15647.78    16406.43    201.12 o 
   3   3   6     3688.02     3919.01     83.04 o 
   4   3   6    13285.02    13477.73    440.31 o 
   5   3   6     1184.95     1189.25     68.84 o 
   6   3   6      516.84      506.14     59.64 o 
   7   3   6     1502.72     1528.93    125.53 o 
 -10   4   6     4896.65     5219.52    239.17 o 
  -9   4   6     3956.05     3972.10    196.91 o 
  -8   4   6     2269.12     2254.27    139.43 o 
  -7   4   6     2427.16     2659.01    142.51 o 
  -6   4   6     9631.20    10123.82    292.60 o 
  -5   4   6       30.60       26.14     22.89 o 
  -4   4   6        1.88       47.36     23.94 o 
  -3   4   6       10.37       52.64     24.82 o 
  -2   4   6    21647.89    22113.00    463.90 o 
  -1   4   6     6560.58     6546.69    200.44 o 
   0   4   6     2667.55     2642.34     56.53 o 
   1   4   6      816.06      923.86     88.62 o 
   2   4   6     4328.88     4495.92     87.56 o 
   3   4   6     1250.83     1268.13     64.42 o 
   4   4   6     6932.21     6918.18    167.05 o 
   5   4   6     5468.59     5732.01    201.10 o 
   6   4   6       73.61       83.10     32.36 o 
   7   4   6      435.18      468.00     61.93 o 
 -10   5   6     7081.60     7112.44    287.41 o 
  -9   5   6     2118.60     2243.26    148.85 o 
  -8   5   6     3089.12     3148.97    168.31 o 
  -7   5   6      437.92      426.22     68.92 o 
  -6   5   6     8157.09     8379.84    266.02 o 
  -5   5   6        0.19       28.70     26.14 o 
  -4   5   6      277.70      249.11     46.92 o 
  -3   5   6     3835.64     3714.27    148.06 o 
  -2   5   6    21761.59    20905.02    459.41 o 
  -1   5   6     4316.90     4161.18    162.58 o 
   0   5   6      305.14      288.41     30.25 o 
   1   5   6     5277.19     5555.82    127.34 o 
   2   5   6     6360.48     6364.27    147.40 o 
   3   5   6      199.92      175.34     33.53 o 
   4   5   6       51.18       52.37     27.12 o 
   5   5   6    10086.19    10517.55    235.67 o 
   6   5   6       35.84       58.38     32.13 o 
 -10   6   6     4468.91     4720.32    235.12 o 
  -9   6   6      362.98      345.24     72.45 o 
  -8   6   6      665.35      724.98     92.34 o 
  -7   6   6       32.02       -3.70     25.00 o 
  -6   6   6    10341.58    10414.57    308.44 o 
  -5   6   6     3274.46     3196.06    148.50 o 
  -4   6   6     1068.29      980.44     79.49 o 
  -3   6   6     4250.76     4220.95    169.80 o 
  -2   6   6     9316.24     8813.81    265.40 o 
  -1   6   6     4019.91     3896.22    166.55 o 
   0   6   6      137.16       90.58     41.64 o 
   1   6   6    11441.02    11790.07    342.60 o 
   2   6   6      210.73      187.32     52.29 o 
   3   6   6      830.53      765.89     66.81 o 
   4   6   6      639.53      659.97    114.39 o 
   5   6   6     8765.12     9205.82    225.35 o 
  -9   7   6     1983.49     1905.59    144.36 o 
  -8   7   6     3874.82     4127.82    202.11 o 
  -7   7   6      653.47      730.97     87.76 o 
  -6   7   6     1319.38     1426.99    106.25 o 
  -5   7   6    18394.97    17571.81    435.91 o 
  -4   7   6       18.28        1.50     22.71 o 
  -3   7   6      384.20      411.17     63.64 o 
  -2   7   6     1267.33     1292.75     98.59 o 
  -1   7   6     9868.76     9337.65    293.74 o 
   0   7   6      544.70      490.66     74.73 o 
   1   7   6     7431.78     7843.32    276.49 o 
   2   7   6     1727.55     1939.22    137.50 o 
   3   7   6      519.16      525.78     86.62 o 
   4   7   6      294.29      200.17     62.59 o 
  -9   8   6     2876.97     3307.50    193.22 o 
  -8   8   6     2335.03     2245.99    150.26 o 
  -7   8   6     1717.86     1557.27    118.66 o 
  -6   8   6     1150.09     1071.54     95.42 o 
  -5   8   6    12775.77    12994.09    368.48 o 
  -4   8   6     3019.43     2918.42    154.40 o 
  -3   8   6     3413.34     2895.98    154.49 o 
  -2   8   6       84.40      180.98     51.94 o 
  -1   8   6     5331.69     5285.01    221.83 o 
   0   8   6     1625.45     1574.17    122.36 o 
   1   8   6     1955.05     2068.53    142.60 o 
   2   8   6     8545.36     9065.56    326.05 o 
   3   8   6     2969.48     3039.28    185.21 o 
  -8   9   6       69.28       53.87     42.25 o 
  -7   9   6      167.70      137.76     48.94 o 
  -6   9   6       22.55       21.13     30.55 o 
  -5   9   6     6889.93     6984.98    262.32 o 
  -4   9   6       65.42       75.35     41.90 o 
  -3   9   6     1747.90     1644.42    122.53 o 
  -2   9   6     2361.17     2176.89    142.87 o 
  -1   9   6      103.17      128.69     50.35 o 
   0   9   6        6.43       34.95     34.59 o 
   1   9   6     1419.18     1534.03    130.45 o 
   2   9   6     4728.83     4678.77    234.77 o 
  -8  10   6      397.30      452.90     87.06 o 
  -7  10   6      257.31      174.29     60.03 o 
  -6  10   6      375.60      441.98     82.74 o 
  -5  10   6     5491.48     5394.69    235.82 o 
  -4  10   6     4086.91     3797.81    195.24 o 
  -3  10   6       36.41       33.63     40.84 o 
  -2  10   6     6559.43     7475.72    293.13 o 
  -1  10   6       45.65       50.62     44.28 o 
   0  10   6     1747.26     1541.52    137.59 o 
   1  10   6       12.76       50.26     48.24 o 
  -6  11   6     1153.06     1131.58    119.28 o 
  -5  11   6     1610.08     1647.85    136.88 o 
  -4  11   6      885.87      749.19    101.32 o 
  -3  11   6      146.51       95.07     50.88 o 
  -2  11   6     3689.12     3792.61    210.38 o 
  -1  11   6      434.90      338.02     80.02 o 
   0 -11   7     1608.81     1397.77    120.68 o 
   1 -11   7     8224.97     8414.26    297.18 o 
   2 -11   7     1229.34     1158.87    109.24 o 
   3 -11   7      781.32      763.28     92.87 o 
   4 -11   7      199.36      184.94     56.86 o 
   5 -11   7     8958.45     8957.47    303.07 o 
  -2 -10   7     2557.28     2707.25    166.72 o 
  -1 -10   7      130.58       70.24     45.33 o 
   0 -10   7      289.72      288.73     66.20 o 
   1 -10   7     8391.92     8110.74    276.84 o 
   2 -10   7      119.77      126.23     44.89 o 
   3 -10   7     1676.72     1847.32    124.73 o 
   4 -10   7       13.72        0.26     28.34 o 
   5 -10   7     6337.68     6519.76    242.60 o 
   6 -10   7       20.34       10.12     32.48 o 
   7 -10   7     1663.40     1468.98    119.54 o 
  -4  -9   7       86.36       79.31     52.29 o 
  -3  -9   7     9011.56     9386.16    321.91 o 
  -2  -9   7      266.56      328.25     68.04 o 
  -1  -9   7     2449.33     2492.38    149.29 o 
   0  -9   7      652.41      720.06     85.83 o 
   1  -9   7    12671.30    13128.42    356.95 o 
   2  -9   7     2558.95     2492.55    137.76 o 
   3  -9   7      291.41      372.53     64.17 o 
   4  -9   7     1706.88     1598.21    111.18 o 
   5  -9   7     1267.20     1323.30    104.93 o 
   6  -9   7     2134.49     1969.59    128.87 o 
   7  -9   7       23.11       12.59     32.75 o 
  -5  -8   7     5667.54     5410.71    242.86 o 
  -4  -8   7       35.15       66.81     44.89 o 
  -3  -8   7    10698.99    11064.11    341.10 o 
  -2  -8   7      618.94      634.67     83.98 o 
  -1  -8   7     1766.86     1807.18    119.01 o 
   0  -8   7       25.02       24.56     26.94 o 
   1  -8   7    14823.44    14815.95    255.32 o 
   2  -8   7     4472.23     4597.09    180.72 o 
   3  -8   7      866.52      790.39     79.40 o 
   4  -8   7     6504.52     6500.74    225.88 o 
   5  -8   7      916.10     1058.43     89.61 o 
   6  -8   7     4170.43     4155.90    184.06 o 
   7  -8   7       96.12       49.12     37.06 o 
   8  -8   7    13678.85    14518.09    414.34 o 
  -6  -7   7      734.87      683.44     97.36 o 
  -5  -7   7     4087.29     4088.56    200.17 o 
  -4  -7   7      723.62      743.91     91.02 o 
  -3  -7   7     1203.58     1374.44    107.74 o 
  -2  -7   7     4765.37     5020.84    199.12 o 
  -1  -7   7     1787.06     1854.63    115.23 o 
   0  -7   7      284.49      217.92     32.05 o 
   1  -7   7     1489.82     1577.14     69.05 o 
   2  -7   7     4518.12     4577.00    122.96 o 
   3  -7   7      217.41      242.13     37.02 o 
   4  -7   7     4625.40     4390.84    174.12 o 
   5  -7   7       50.79       42.96     33.45 o 
   6  -7   7     2370.65     2311.22    132.83 o 
   7  -7   7      297.16      278.52     62.76 o 
   8  -7   7     5229.99     5432.90    234.33 o 
  -6  -6   7     3244.40     3202.66    175.08 o 
  -5  -6   7     4880.10     4990.21    210.03 o 
  -4  -6   7       58.70       85.91     39.52 o 
  -3  -6   7       19.66        2.73     24.56 o 
  -2  -6   7    23356.90    23981.80    517.42 o 
  -1  -6   7      334.19      315.25     33.55 o 
   0  -6   7     1082.26     1166.11     56.28 o 
   1  -6   7      618.84      737.53     47.16 o 
   2  -6   7    28905.55    28504.73    396.51 o 
   3  -6   7       71.28       93.14     24.56 o 
   4  -6   7     8863.60     8778.95    253.96 o 
   5  -6   7     6311.47     6155.86    213.11 o 
   6  -6   7     3077.42     3053.02    154.05 o 
   7  -6   7      103.02      172.71     54.75 o 
   8  -6   7     1556.33     1661.58    129.05 o 
  -7  -5   7      280.00      304.75     71.04 o 
  -6  -5   7     4578.54     4935.81    209.59 o 
  -5  -5   7     1816.11     1737.02    115.31 o 
  -4  -5   7        9.11       54.84     34.24 o 
  -3  -5   7     3335.53     3328.76     92.61 o 
  -2  -5   7    30348.08    30828.49    632.51 o 
  -1  -5   7      181.42      191.21     31.07 o 
   0  -5   7      996.69      991.55     49.26 o 
   1  -5   7       14.12       60.41     23.11 o 
   2  -5   7    21380.31    21382.68    313.05 o 
   3  -5   7       15.78       28.42     20.99 o 
   4  -5   7     8763.22     8812.22    182.61 o 
   5  -5   7     8941.78     8738.55    261.26 o 
   6  -5   7     3801.87     4066.11    178.25 o 
   7  -5   7       13.85       10.21     32.92 o 
   8  -5   7     1249.58     1302.53    114.70 o 
   9  -5   7     8444.76     8813.81    319.89 o 
  -8  -4   7     4325.33     4266.37    207.30 o 
  -7  -4   7      215.70      170.51     56.42 o 
  -6  -4   7     4521.66     4452.28    189.78 o 
  -5  -4   7      302.91      211.09     51.94 o 
  -4  -4   7     2007.34     2011.53     71.47 o 
  -3  -4   7      422.95      452.78     36.13 o 
  -2  -4   7    15285.42    15885.26    241.91 o 
  -1  -4   7    14308.55    14170.45    220.00 o 
   0  -4   7     1274.11     1371.60     71.61 o 
   1  -4   7      374.58      384.34     33.54 o 
   2  -4   7     2809.87     2920.93     85.96 o 
   3  -4   7     2898.74     2695.57     86.19 o 
   4  -4   7      466.23      443.01     43.35 o 
   5  -4   7     7843.02     7716.74    239.17 o 
   6  -4   7       13.42       40.93     33.89 o 
   7  -4   7     2439.71     2258.05    140.58 o 
   8  -4   7       69.05       44.10     40.40 o 
   9  -4   7     4525.71     4931.15    233.62 o 
  -8  -3   7     5100.09     5544.42    228.78 o 
  -7  -3   7      344.76      225.61     57.83 o 
  -6  -3   7    14308.83    14549.60    370.68 o 
  -5  -3   7    12512.38    12711.18    259.77 o 
  -4  -3   7     3377.54     3454.62     92.99 o 
  -3  -3   7      271.22      247.27     28.16 o 
  -2  -3   7    11160.40    11496.82    188.23 o 
  -1  -3   7    22612.12    23402.77    315.26 o 
   0  -3   7     7293.69     7987.76    144.74 o 
   1  -3   7    20434.77    20027.39    281.68 o 
   2  -3   7      900.00      946.50     47.77 o 
   3  -3   7     9095.74     8997.36    171.50 o 
   4  -3   7      830.02      849.34     75.35 o 
   5  -3   7    14293.79    14453.14    257.28 o 
   6  -3   7     3074.87     3002.93    149.12 o 
   7  -3   7     3442.53     3553.18    173.41 o 
   8  -3   7      964.49      907.20    103.17 o 
   9  -3   7     1514.83     1570.83    134.50 o 
  -9  -2   7      342.58      405.98     76.85 o 
  -8  -2   7     2272.73     2309.28    138.73 o 
  -7  -2   7     2876.02     2540.00    136.35 o 
  -6  -2   7      679.25      857.29     78.78 o 
  -5  -2   7    15562.36    15218.52    348.58 o 
  -4  -2   7      355.29      401.07     34.33 o 
  -3  -2   7       89.34      109.39     20.73 o 
  -2  -2   7     1963.14     2017.24     47.10 o 
  -1  -2   7    12612.65    13172.73    155.66 o 
   0  -2   7     1268.30     1232.36     48.12 o 
   1  -2   7    10528.29    10235.66    124.92 o 
   2  -2   7     2303.19     2306.65    169.49 o 
   3  -2   7    18273.47    18302.78    380.27 o 
   4  -2   7     2357.80     2464.77     84.73 o 
   5  -2   7    24631.01    24505.59    368.29 o 
   6  -2   7     1126.83     1297.68    100.88 o 
   7  -2   7      187.49      184.06     55.19 o 
   8  -2   7     1332.69     1518.28    125.00 o 
  -9  -1   7     5893.18     6615.35    246.39 o 
  -8  -1   7     1847.72     1712.29    112.32 o 
  -7  -1   7     2036.03     2106.73    117.07 o 
  -6  -1   7      478.67      487.67     59.68 o 
  -5  -1   7    27018.04    27326.88    522.26 o 
  -4  -1   7      867.49      982.64     65.14 o 
  -3  -1   7       20.45       83.37     17.97 o 
  -2  -1   7     2807.98     2858.00     56.71 o 
  -1  -1   7    19870.83    20169.17    217.09 o 
   0  -1   7     1406.51     1419.17     35.63 o 
   1  -1   7     1114.84     1163.89     37.70 o 
   2  -1   7    18472.80    18361.54    210.47 o 
   3  -1   7     7593.29     7546.98    139.29 o 
   4  -1   7     4163.37     4075.30    162.28 o 
   5  -1   7     1918.19     1937.17     80.79 o 
   6  -1   7     8688.91     9091.71    283.18 o 
   7  -1   7        3.88       11.53     34.07 o 
   8  -1   7        3.76        8.71     38.82 o 
  -8   0   7      569.11      570.76     69.19 o 
  -7   0   7      498.36      566.36     62.50 o 
  -6   0   7      176.05      220.86     42.08 o 
  -5   0   7    23053.28    22808.86    324.89 o 
  -4   0   7       34.94       35.40     44.01 o 
  -3   0   7      166.62      171.88     19.43 o 
  -2   0   7    13106.78    13475.23    193.56 o 
  -1   0   7    10476.25    10996.13    134.65 o 
   0   0   7     6578.91     6753.59     95.53 o 
   1   0   7     8876.35     9504.50    125.48 o 
   2   0   7    29470.42    29847.03    315.76 o 
   3   0   7     2868.61     2911.11     68.17 o 
   4   0   7      431.10      459.41     32.66 o 
   5   0   7      150.46      213.06     28.10 o 
   6   0   7    10963.08    11452.49    329.57 o 
   7   0   7        1.82      -11.71     32.39 o 
   8   0   7      542.92      434.67     84.42 o 
  -7   1   7     4036.73     4148.77    176.93 o 
  -6   1   7      503.26      518.49     39.05 o 
  -5   1   7     4980.84     5260.88    112.96 o 
  -4   1   7    17698.30    18522.44    258.23 o 
  -3   1   7      246.49      247.21     20.80 o 
  -2   1   7     2682.44     2760.27     60.67 o 
  -1   1   7     2933.02     3185.06     57.59 o 
   0   1   7    14864.46    15349.02    176.73 o 
   1   1   7     2728.71     2939.28     60.93 o 
   2   1   7    10488.73    10702.68    190.20 o 
   3   1   7      896.22      980.38     41.18 o 
   4   1   7     1170.56     1184.67     61.71 o 
   5   1   7     1287.76     1255.39     53.61 o 
   6   1   7     8123.32     8045.69    268.57 o 
   7   1   7     2370.78     2320.73    148.76 o 
   8   1   7      620.87      697.34     99.38 o 
 -10   2   7      107.69       83.45     45.69 o 
  -9   2   7     2242.98     2049.43    139.08 o 
  -8   2   7     5795.36     5633.15    222.44 o 
  -7   2   7     4470.40     4365.40    183.89 o 
  -6   2   7      582.58      655.71     69.98 o 
  -5   2   7      113.11       84.42     30.10 o 
  -4   2   7    27724.40    28666.03    567.42 o 
  -3   2   7     5949.58     6048.46    175.61 o 
  -2   2   7     4761.65     4768.82    147.62 o 
  -1   2   7     1852.79     2042.12     83.18 o 
   0   2   7    35354.26    36067.48    363.08 o 
   1   2   7     4183.51     4410.17     79.68 o 
   2   2   7     4567.16     4686.58     87.72 o 
   3   2   7     3682.50     3558.25    101.01 o 
   4   2   7     6319.97     6313.45    118.52 o 
   5   2   7     1456.28     1453.02     74.57 o 
   6   2   7     3152.90     3313.01    124.03 o 
   7   2   7     7355.24     7493.24    279.04 o 
 -10   3   7      526.10      313.29     73.24 o 
  -9   3   7     1111.60     1140.29    112.76 o 
  -8   3   7    10253.80    10857.08    335.73 o 
  -7   3   7     1224.11     1201.82     95.86 o 
  -6   3   7      810.64      915.47     78.87 o 
  -5   3   7      534.83      606.41     64.17 o 
  -4   3   7    14715.47    13837.29    329.22 o 
  -3   3   7      232.38      205.54     37.06 o 
  -2   3   7     9188.44     8806.86    232.04 o 
  -1   3   7     4251.95     4689.05    115.31 o 
   0   3   7    11727.70    12049.23    151.28 o 
   1   3   7     4174.47     4410.31     81.89 o 
   2   3   7     6047.06     6156.33    106.68 o 
   3   3   7     9936.93    10272.74    155.01 o 
   4   3   7      164.43      155.88     32.07 o 
   5   3   7     2142.74     2358.41    108.54 o 
   6   3   7      404.06      388.77     82.61 o 
   7   3   7     6892.43     7217.57    305.58 o 
 -10   4   7     4138.96     4201.94    217.16 o 
  -9   4   7      266.54      228.96     61.71 o 
  -8   4   7    11012.56    11318.07    348.41 o 
  -7   4   7      167.52      141.99     44.81 o 
  -6   4   7      891.90      984.40     83.89 o 
  -5   4   7     4496.88     4534.76    174.38 o 
  -4   4   7    17472.23    17236.61    394.62 o 
  -3   4   7     4843.61     4724.02    166.19 o 
  -2   4   7     1851.94     1995.12    103.78 o 
  -1   4   7    10820.42    10507.70    279.31 o 
   0   4   7     1906.80     2060.75     72.07 o 
   1   4   7     4546.11     4432.85    110.36 o 
   2   4   7     1055.39     1255.44     61.01 o 
   3   4   7    15685.45    15913.35    806.98 o 
   4   4   7     1722.52     1683.56     80.45 o 
   5   4   7       24.32       25.60     49.16 o 
   6   4   7        3.29       14.67     29.33 o 
 -10   5   7     1856.09     1975.13    149.56 o 
  -9   5   7      336.85      307.65     71.21 o 
  -8   5   7     8416.63     9061.60    311.70 o 
  -7   5   7     1048.48     1029.29     93.57 o 
  -6   5   7       14.01        9.07     25.70 o 
  -5   5   7     6888.30     6586.74    220.95 o 
  -4   5   7    11896.43    11400.11    305.89 o 
  -3   5   7     6907.58     6472.75    211.09 o 
  -2   5   7      225.93      217.07     47.01 o 
  -1   5   7    11729.77    11592.98    314.61 o 
   0   5   7     1329.21     1354.51     63.73 o 
   1   5   7     3300.26     3467.62    163.02 o 
   2   5   7     1725.51     1895.65    124.73 o 
   3   5   7    16259.20    15305.93    414.34 o 
   4   5   7      199.11      297.53     44.88 o 
   5   5   7      706.55      735.61     66.33 o 
   6   5   7     2775.04     3247.91    194.71 o 
  -9   6   7        0.53      -10.03     30.19 o 
  -8   6   7      981.12     1024.01    107.13 o 
  -7   6   7     8106.76     8155.46    283.44 o 
  -6   6   7      701.73      505.54     70.69 o 
  -5   6   7     4126.93     3832.49    168.66 o 
  -4   6   7       25.23        3.87     24.65 o 
  -3   6   7     8730.95     7954.94    251.32 o 
  -2   6   7       20.31       37.59     29.66 o 
  -1   6   7     1683.89     1584.83    109.50 o 
   0   6   7     1398.79     1151.65     94.98 o 
   1   6   7      201.24      287.05     59.86 o 
   2   6   7     1933.28     2002.69    135.65 o 
   3   6   7     4317.16     4204.58    201.14 o 
   4   6   7      761.10      926.92    107.13 o 
   5   6   7        0.51        2.20     42.08 o 
  -9   7   7       76.32       42.87     45.95 o 
  -8   7   7      177.36      153.08     51.14 o 
  -7   7   7    18207.91    18204.90    477.98 o 
  -6   7   7       47.65       69.63     38.20 o 
  -5   7   7      136.57       79.58     37.50 o 
  -4   7   7      301.66      413.64     66.46 o 
  -3   7   7     9792.90     9814.76    300.61 o 
  -2   7   7      296.10      243.39     56.07 o 
  -1   7   7     2216.85     2301.80    138.91 o 
   0   7   7    10834.92    10855.58    334.85 o 
   1   7   7      441.08      523.14     81.60 o 
   2   7   7      337.30      483.97     83.10 o 
   3   7   7     1079.57      974.72    111.44 o 
   4   7   7     6081.49     6046.79    267.78 o 
  -9   8   7        9.39        5.02     36.62 o 
  -8   8   7      862.83      803.77    102.37 o 
  -7   8   7     6360.03     6299.25    255.72 o 
  -6   8   7        3.60       47.71     39.44 o 
  -5   8   7     2550.24     2481.11    147.00 o 
  -4   8   7     1554.97     1326.73    107.13 o 
  -3   8   7     6629.77     6082.18    236.70 o 
  -2   8   7      455.38      479.04     77.73 o 
  -1   8   7     2215.80     2387.89    150.52 o 
   0   8   7     9288.90     9325.95    320.15 o 
   1   8   7      624.31      731.76     97.89 o 
   2   8   7        5.38       18.13     41.02 o 
   3   8   7      220.77      185.03     65.32 o 
  -8   9   7     1575.09     1303.14    121.12 o 
  -7   9   7     2382.07     2394.93    155.98 o 
  -6   9   7     5090.35     4947.08    223.67 o 
  -5   9   7      198.69      160.21     53.70 o 
  -4   9   7     3954.43     3571.76    186.18 o 
  -3   9   7      108.22       30.02     40.14 o 
  -2   9   7      595.75      430.89     79.49 o 
  -1   9   7        3.35      -13.91     32.66 o 
   0   9   7     5489.29     5830.07    258.71 o 
   1   9   7      546.90      629.92     98.94 o 
   2   9   7       16.04        4.67     41.02 o 
  -7  10   7     1354.88     1486.15    128.78 o 
  -6  10   7     7497.44     7442.27    293.39 o 
  -5  10   7      418.01      292.51     71.04 o 
  -4  10   7     6964.52     6782.87    275.70 o 
  -3  10   7      572.66      541.71     91.37 o 
  -2  10   7     1392.65     1360.71    124.38 o 
  -1  10   7      378.98      270.15     69.89 o 
   0  10   7     4707.60     5189.85    254.57 o 
  -5  11   7      405.64      369.53     79.66 o 
  -4  11   7      768.67      588.72     95.51 o 
  -3  11   7      683.05      746.29    108.27 o 
   0 -11   8        0.85       51.23     45.16 o 
   1 -11   8      897.05      842.41    102.81 o 
   2 -11   8      613.60      632.91     90.67 o 
   3 -11   8    14107.85    14982.34    421.29 o 
   4 -11   8      363.94      334.41     70.69 o 
  -2 -10   8      227.07      317.77     72.62 o 
  -1 -10   8     5189.38     5914.93    249.11 o 
   0 -10   8     3535.55     3724.22    189.78 o 
   1 -10   8       52.40       16.64     34.77 o 
   2 -10   8      225.63      173.68     50.79 o 
   3 -10   8     4035.97     3892.88    185.91 o 
   4 -10   8      881.64      891.79     95.95 o 
   5 -10   8       61.60      141.90     47.80 o 
   6 -10   8     2601.61     2762.35    163.64 o 
  -3  -9   8     1835.02     2186.40    152.73 o 
  -2  -9   8      841.16      979.03    106.86 o 
  -1  -9   8     4446.04     4350.08    201.23 o 
   0  -9   8     9262.39    10246.00    319.01 o 
   1  -9   8       23.67       29.49     32.48 o 
   2  -9   8     2467.05     2122.14    129.49 o 
   3  -9   8      150.39      138.11     46.74 o 
   4  -9   8     5872.38     5584.56    216.10 o 
   5  -9   8      750.08      831.41     94.10 o 
   6  -9   8     7341.79     7504.42    270.15 o 
   7  -9   8     1041.40     1060.28    107.57 o 
  -4  -8   8     4470.86     4655.27    217.25 o 
  -3  -8   8       26.63        5.81     31.60 o 
  -2  -8   8      288.11      241.46     60.39 o 
  -1  -8   8     5489.40     5489.67    219.27 o 
   0  -8   8    14443.89    13783.69    367.69 o 
   1  -8   8      339.15      426.29     45.64 o 
   2  -8   8     2507.40     2560.04     96.61 o 
   3  -8   8       52.67       34.51     30.72 o 
   4  -8   8     5018.39     4733.70    194.19 o 
   5  -8   8        2.74        2.64     30.72 o 
   6  -8   8     9137.45     8943.47    290.75 o 
   7  -8   8     2750.61     2951.17    167.95 o 
  -5  -7   8       56.99       45.16     37.32 o 
  -4  -7   8     7288.94     7436.81    270.86 o 
  -3  -7   8      978.73     1097.42    102.99 o 
  -2  -7   8     3628.63     3572.81    168.57 o 
  -1  -7   8      894.03     1005.44     91.37 o 
   0  -7   8    16386.98    16726.88    273.53 o 
   1  -7   8      245.66      310.54     38.44 o 
   2  -7   8      158.14      132.82     29.54 o 
   3  -7   8     5454.38     5591.71    145.92 o 
   4  -7   8     4653.38     4413.46    179.31 o 
   5  -7   8     2688.58     2639.82    141.63 o 
   6  -7   8     1432.67     1471.54    109.42 o 
   7  -7   8     4931.09     5138.18    220.59 o 
   8  -7   8      580.51      641.27     95.95 o 
  -6  -6   8      331.08      287.93     70.69 o 
  -5  -6   8      578.83      530.09     81.34 o 
  -4  -6   8    19187.33    19209.54    469.88 o 
  -3  -6   8     2021.32     1892.13    118.84 o 
  -2  -6   8      503.85      499.54     42.31 o 
  -1  -6   8     4954.42     4902.39    129.44 o 
   0  -6   8    15365.50    15264.01    251.40 o 
   1  -6   8     2208.69     2167.97     80.03 o 
   2  -6   8        2.41        0.08     16.01 o 
   3  -6   8    24925.48    24176.91    363.95 o 
   4  -6   8      326.18      443.09     82.52 o 
   5  -6   8     2246.54     2183.84    124.38 o 
   6  -6   8      211.39      288.46     61.53 o 
   7  -6   8     9910.19    10073.29    323.14 o 
   8  -6   8        2.67       23.86     38.56 o 
  -7  -5   8      824.75      802.89    101.67 o 
  -6  -5   8     1735.73     1590.81    117.96 o 
  -5  -5   8      352.04      368.65     67.87 o 
  -4  -5   8     9691.05    10107.80    297.26 o 
  -3  -5   8     5910.35     6081.07    137.28 o 
  -2  -5   8      206.60      212.37     31.73 o 
  -1  -5   8      369.51      341.81     48.59 o 
   0  -5   8      837.89      911.26    100.92 o 
   1  -5   8     5023.65     4886.77    120.53 o 
   2  -5   8     4765.80     4752.41    120.64 o 
   3  -5   8    20019.82    19672.34    306.81 o 
   4  -5   8      142.88      175.18     32.35 o 
   5  -5   8     2471.63     2712.44    139.61 o 
   6  -5   8       34.94      131.60     47.53 o 
   7  -5   8     9179.14     9392.94    308.62 o 
   8  -5   8      713.69      893.64    104.49 o 
  -7  -4   8     4928.77     4817.33    211.44 o 
  -6  -4   8     3045.15     2896.24    151.67 o 
  -5  -4   8      312.68      330.01     60.74 o 
  -4  -4   8     7002.93     7150.19    151.32 o 
  -3  -4   8    14607.28    15130.17    243.63 o 
  -2  -4   8     2267.31     2450.99     79.74 o 
  -1  -4   8     1459.63     1496.56     60.82 o 
   0  -4   8     4204.39     4118.80    158.49 o 
   1  -4   8    15706.11    15491.59    245.18 o 
   2  -4   8       90.29      107.99     50.17 o 
   3  -4   8     5114.14     4980.45    125.25 o 
   4  -4   8     1670.76     1733.93    129.84 o 
   5  -4   8     8381.55     8164.78    195.11 o 
   6  -4   8      705.41      937.22     92.16 o 
   7  -4   8      682.43      764.86     92.78 o 
   8  -4   8     5671.77     6092.21    254.04 o 
  -8  -3   8     2604.55     2565.00    108.47 o 
  -7  -3   8     9551.53     9457.28    295.59 o 
  -6  -3   8      783.42      705.35     77.02 o 
  -5  -3   8       17.48       27.52     18.08 o 
  -4  -3   8     1229.34     1273.94     58.81 o 
  -3  -3   8    12772.29    12985.80    215.27 o 
  -2  -3   8      809.43      880.24    169.45 o 
  -1  -3   8     4344.47     4387.46    104.16 o 
   0  -3   8     3201.23     3294.37     88.75 o 
   1  -3   8    12741.64    12874.73    209.21 o 
   2  -3   8     1076.81     1165.12     54.89 o 
   3  -3   8     6422.53     6282.44    141.20 o 
   4  -3   8     7596.96     7654.81    167.48 o 
   5  -3   8     4831.78     5210.48    148.94 o 
   6  -3   8     6915.88     7028.37    247.53 o 
   7  -3   8      399.65      400.34     74.29 o 
   8  -3   8     6517.02     6909.63    271.39 o 
  -8  -2   8      221.31      115.49     49.03 o 
  -7  -2   8    13230.06    13881.48    361.17 o 
  -6  -2   8      704.67      863.36     80.37 o 
  -5  -2   8     2146.04     2323.89    115.84 o 
  -4  -2   8     1156.05     1149.01     54.14 o 
  -3  -2   8     9735.33    10308.84    142.11 o 
  -2  -2   8     1490.21     1466.02     56.76 o 
  -1  -2   8     2384.10     2478.31     72.65 o 
   0  -2   8    11431.92    11213.53    183.54 o 
   1  -2   8     6677.83     6547.51    130.06 o 
   2  -2   8     5890.22     5819.44    174.42 o 
   3  -2   8     1333.89     1381.57     62.82 o 
   4  -2   8    13438.21    13633.57    239.50 o 
   5  -2   8      763.01      807.32     58.74 o 
   6  -2   8     1756.78     1796.35    119.19 o 
   7  -2   8      652.24      655.18     87.94 o 
   8  -2   8     9152.09     8899.90    315.84 o 
  -8  -1   8     1177.43     1225.68     97.80 o 
  -7  -1   8    16298.53    16166.47    383.97 o 
  -6  -1   8      196.32      256.68     49.03 o 
  -5  -1   8     3620.29     3742.35    137.67 o 
  -4  -1   8     8257.12     8338.98    152.54 o 
  -3  -1   8     7763.59     8110.56    118.64 o 
  -2  -1   8     7931.90     8089.76    113.97 o 
  -1  -1   8     1760.39     1882.12     48.94 o 
   0  -1   8    26804.82    27283.74    285.08 o 
   1  -1   8     2103.72     2118.74     49.06 o 
   2  -1   8     8715.36     8740.79    161.60 o 
   3  -1   8      663.12      707.20     35.49 o 
   4  -1   8    13349.73    13018.83    230.74 o 
   5  -1   8     3829.98     3665.20    262.10 o 
   6  -1   8      957.68      974.19     94.54 o 
   7  -1   8     3287.53     3026.17    169.45 o 
   8  -1   8     7601.77     7333.12    287.58 o 
  -6   0   8     6343.25     6147.49    209.85 o 
  -5   0   8       26.93       42.20     18.40 o 
  -4   0   8     6063.08     6388.81    124.06 o 
  -3   0   8     2606.19     2696.49     69.32 o 
  -2   0   8     5466.17     5533.74     87.67 o 
  -1   0   8     1776.89     1812.44     45.14 o 
   0   0   8    15742.48    15819.24    184.31 o 
   1   0   8      569.85      638.39     29.72 o 
   2   0   8      185.40      223.13     24.50 o 
   3   0   8     3857.02     3893.64     83.08 o 
   4   0   8     7060.76     7118.41    126.80 o 
   5   0   8     2358.81     2435.94     75.14 o 
   6   0   8        8.54       55.54     41.37 o 
   7   0   8     3925.55     3880.20    196.21 o 
   8   0   8     2652.40     2780.40    177.02 o 
  -9   1   8     1236.35     1111.16    109.68 o 
  -8   1   8      593.15      572.17     78.52 o 
  -7   1   8      714.32      781.23     80.72 o 
  -6   1   8    18355.81    19995.44    461.17 o 
  -5   1   8      384.95      354.92     50.44 o 
  -4   1   8      387.81      481.24     52.11 o 
  -3   1   8     2261.94     2208.23     95.77 o 
  -2   1   8    15166.90    15493.17    236.16 o 
  -1   1   8     2558.81     2569.79     55.99 o 
   0   1   8     2793.88     2859.64     59.54 o 
   1   1   8     8150.09     8141.25    118.76 o 
   2   1   8     1047.83     1110.50     41.45 o 
   3   1   8      454.94      456.73     31.92 o 
   4   1   8     2375.08     2403.41     70.99 o 
   5   1   8     9132.83     9635.97    166.38 o 
   6   1   8      518.03      665.21     86.09 o 
   7   1   8     1820.60     1700.93    132.83 o 
  -9   2   8      940.88     1033.25    108.10 o 
  -8   2   8      419.81      421.38     72.09 o 
  -7   2   8        6.86       11.71     28.43 o 
  -6   2   8    13237.51    13777.00    357.47 o 
  -5   2   8      400.45      449.29     57.57 o 
  -4   2   8     2255.40     2266.33    108.01 o 
  -3   2   8     1326.40     1332.72     78.26 o 
  -2   2   8    14037.62    14257.80    320.77 o 
  -1   2   8        2.65       49.66     17.08 o 
   0   2   8     1085.87     1119.25     96.48 o 
   1   2   8    18247.62    18540.00    219.36 o 
   2   2   8     3170.63     3145.56     72.91 o 
   3   2   8      615.40      595.03     36.22 o 
   4   2   8      494.27      538.32     38.42 o 
   5   2   8    14649.12    14996.09    277.75 o 
   6   2   8        0.66       29.51     25.73 o 
   7   2   8      605.28      764.33    101.05 o 
  -9   3   8      995.24     1226.82    112.06 o 
  -8   3   8     1731.22     1437.82    113.20 o 
  -7   3   8     3266.40     3502.13    169.36 o 
  -6   3   8     3130.88     3317.45    156.25 o 
  -5   3   8     3386.93     3572.37    152.90 o 
  -4   3   8     2806.31     2936.21    127.81 o 
  -3   3   8    12714.61    12286.54    301.23 o 
  -2   3   8       15.29       45.16     25.79 o 
  -1   3   8      274.08      334.07     33.05 o 
   0   3   8     2509.38     2627.95    120.24 o 
   1   3   8     9333.53     9633.16    181.09 o 
   2   3   8     1694.63     1783.94     56.26 o 
   3   3   8        6.04      -15.99     17.23 o 
   4   3   8       76.47      125.47     31.45 o 
   5   3   8     3724.09     3897.12    129.71 o 
   6   3   8      101.88       73.39     32.88 o 
  -9   4   8     4295.98     4667.59    222.79 o 
  -8   4   8     1694.97     1674.61    126.32 o 
  -7   4   8     5484.75     6055.42    235.21 o 
  -6   4   8     1012.82     1101.21     92.60 o 
  -5   4   8    20769.69    20180.91    464.43 o 
  -4   4   8      580.74      583.61     64.96 o 
  -3   4   8    16375.52    15699.05    372.70 o 
  -2   4   8      173.88      231.51     45.51 o 
  -1   4   8     7031.24     6846.21    147.27 o 
   0   4   8      675.39      667.03     45.73 o 
   1   4   8    13544.02    14043.28    238.84 o 
   2   4   8    11547.32    12149.92    340.66 o 
   3   4   8      146.29      298.59     60.47 o 
   4   4   8     3068.36     2941.49    108.69 o 
   5   4   8     2296.18     2360.23    104.01 o 
   6   4   8     2725.75     2582.64    117.09 o 
  -9   5   8     3469.19     3388.92    194.63 o 
  -8   5   8       25.57       25.00     32.83 o 
  -7   5   8     6790.62     6912.44    258.53 o 
  -6   5   8      751.68      728.42     80.63 o 
  -5   5   8     7258.39     7169.13    238.82 o 
  -4   5   8     1743.19     1544.77    100.53 o 
  -3   5   8     5398.74     5541.78    199.73 o 
  -2   5   8     2338.58     2312.01    124.21 o 
  -1   5   8     2808.80     2836.56     91.91 o 
   0   5   8     1781.98     1750.20     71.92 o 
   1   5   8    10378.72    10493.88    315.93 o 
   2   5   8     6095.30     5977.69    232.21 o 
   3   5   8      386.84      303.69     66.81 o 
   4   5   8     2420.15     2206.91    147.97 o 
   5   5   8     1107.37      987.39    113.91 o 
  -9   6   8     6513.54     6637.80    283.88 o 
  -8   6   8     1080.14      974.80    107.57 o 
  -7   6   8       82.83       51.94     37.59 o 
  -6   6   8     3427.36     3244.91    163.02 o 
  -5   6   8     7399.45     6983.13    242.95 o 
  -4   6   8       81.37       82.22     37.32 o 
  -3   6   8      101.26       72.01     36.97 o 
  -2   6   8     7322.75     7578.98    254.48 o 
  -1   6   8      177.97      248.25     85.17 o 
   0   6   8      234.25      290.05     62.15 o 
   1   6   8      668.24      724.54     89.35 o 
   2   6   8     6257.98     6617.29    260.12 o 
   4   6   8      908.43      900.16    110.03 o 
  -9   7   8     8947.56     9148.31    343.39 o 
  -8   7   8     1165.36     1157.63    117.69 o 
  -7   7   8       47.58       39.79     35.56 o 
  -6   7   8     5743.58     5315.29    222.44 o 
  -5   7   8     6920.22     6605.85    245.24 o 
  -4   7   8       95.87       87.85     38.29 o 
  -3   7   8      166.04      158.89     50.09 o 
  -2   7   8    25305.72    25846.63    597.96 o 
  -1   7   8        9.37      -38.47     30.19 o 
   0   7   8       85.17      102.46     45.86 o 
   1   7   8      131.52      142.78     53.61 o 
   2   7   8     8882.03     8598.58    315.93 o 
   3   7   8      613.79      751.83    103.17 o 
  -8   8   8     3662.78     3798.60    204.66 o 
  -7   8   8      107.12      113.73     49.47 o 
  -6   8   8     1475.65     1332.54    114.35 o 
  -5   8   8       75.23       69.45     40.05 o 
  -4   8   8     1131.74      971.46     99.82 o 
  -3   8   8        0.36      -29.22     29.14 o 
  -2   8   8    12223.37    11504.42    358.88 o 
  -1   8   8      208.39      182.74     59.42 o 
   0   8   8      243.32      174.38     59.68 o 
   2   8   8     2959.98     2987.88    187.41 o 
  -7   9   8       99.77       36.88     39.61 o 
  -6   9   8     3350.57     3161.91    181.95 o 
  -5   9   8     4407.13     3896.40    198.76 o 
  -4   9   8     1202.59     1249.62    112.67 o 
  -3   9   8      496.99      545.68     86.97 o 
  -2   9   8     2374.40     2547.92    165.31 o 
  -1   9   8     4878.76     4851.48    233.62 o 
   0   9   8      504.69      669.70    103.52 o 
   1   9   8      865.20      832.20    113.03 o 
  -6  10   8     3088.64     2304.88    160.03 o 
  -5  10   8     3293.62     3387.78    194.63 o 
  -4  10   8     1400.68     1114.24    119.63 o 
  -3  10   8      112.13      121.04     55.98 o 
  -2  10   8     3018.63     3085.94    191.55 o 
  -1  10   8     4723.39     5025.69    248.76 o 
  -1 -10   9      590.97      671.82     96.30 o 
   0 -10   9      467.98      617.33     91.28 o 
   1 -10   9      263.17      318.13     68.92 o 
   2 -10   9     5718.91     5801.64    236.17 o 
   3 -10   9        0.30       23.68     34.77 o 
   4 -10   9     2454.12     2512.01    153.17 o 
   5 -10   9     3109.93     2893.78    164.43 o 
  -3  -9   9       27.25       31.34     43.57 o 
  -2  -9   9     9761.63     9866.25    335.12 o 
  -1  -9   9       70.85       70.07     46.57 o 
   0  -9   9     2612.03     2717.64    157.57 o 
   1  -9   9     2352.64     2374.33    142.25 o 
   2  -9   9     7574.91     7489.39    184.20 o 
   3  -9   9      429.28      426.14     72.53 o 
   4  -9   9     3473.85     3006.19    160.91 o 
   5  -9   9     6710.18     6739.21    255.36 o 
   6  -9   9     3742.69     4001.85    195.77 o 
  -4  -8   9      193.60      157.13     60.12 o 
  -3  -8   9      139.84      121.39     50.53 o 
  -2  -8   9     6457.74     6324.34    247.00 o 
  -1  -8   9     2043.11     1943.27    130.01 o 
   0  -8   9      151.67      204.84     53.34 o 
   1  -8   9     3602.72     3492.52    180.10 o 
   2  -8   9     7592.26     7336.07    175.55 o 
   3  -8   9      471.98      428.29     68.88 o 
   4  -8   9     3732.94     3384.08    167.07 o 
   5  -8   9     7624.84     7776.33    268.66 o 
   6  -8   9      253.82      263.73     60.74 o 
   7  -8   9      913.55      898.31    102.81 o 
  -5  -7   9     1155.82     1128.85    118.31 o 
  -4  -7   9     1034.93     1089.50    110.38 o 
  -3  -7   9     1113.91     1041.88    102.37 o 
  -2  -7   9     6560.96     7011.56    251.14 o 
  -1  -7   9     4773.15     4905.43    187.36 o 
   0  -7   9      132.66      187.06     46.04 o 
   1  -7   9     6644.94     6268.70    153.18 o 
   2  -7   9      637.43      711.89    105.54 o 
   3  -7   9     5775.96     5372.12    146.07 o 
   4  -7   9      394.50      290.60     44.39 o 
   5  -7   9    10519.06     9910.88    301.23 o 
   6  -7   9        8.39      -19.01     27.73 o 
   7  -7   9       77.69      122.44     49.29 o 
  -6  -6   9     4233.93     4188.82    205.54 o 
  -5  -6   9     3356.76     3613.66    183.71 o 
  -4  -6   9       78.75      121.74     49.91 o 
  -3  -6   9     4086.23     4298.94    186.79 o 
  -2  -6   9     3872.79     3985.11    114.73 o 
  -1  -6   9     3112.07     3179.65    100.40 o 
   0  -6   9      177.99      173.28     30.18 o 
   1  -6   9    15861.91    15740.83    265.56 o 
   2  -6   9      473.74      472.67     62.28 o 
   3  -6   9     3957.71     3878.51    118.49 o 
   4  -6   9     2322.38     2173.85     91.99 o 
   5  -6   9     8492.06     8835.38    279.75 o 
   6  -6   9      489.94      483.79     77.20 o 
   7  -6   9       77.55       84.42     45.42 o 
  -6  -5   9     1237.39     1268.46    110.12 o 
  -5  -5   9    13341.68    12881.33    361.00 o 
  -4  -5   9      587.83      538.28     73.68 o 
  -3  -5   9      453.54      475.38     42.79 o 
  -2  -5   9      254.41      205.71     31.57 o 
  -1  -5   9    13387.00    13054.17    226.36 o 
   0  -5   9     3016.66     2926.99     92.79 o 
   1  -5   9     3669.40     3781.42    108.42 o 
   2  -5   9     7074.98     6733.36    153.38 o 
   3  -5   9     2573.28     2618.55     94.07 o 
   4  -5   9       54.02       64.96     25.58 o 
   5  -5   9     2150.93     2045.31     92.54 o 
   6  -5   9     6944.40     6831.72    250.17 o 
   7  -5   9        0.65       11.27     32.75 o 
   8  -5   9     3852.33     4412.41    218.57 o 
  -7  -4   9       68.06        7.39     38.91 o 
  -6  -4   9       24.30       34.51     37.15 o 
  -5  -4   9    19051.30    20075.19    466.89 o 
  -4  -4   9      430.49      456.65     52.02 o 
  -3  -4   9      492.24      487.95     42.16 o 
  -2  -4   9     8706.98     8554.91    199.34 o 
  -1  -4   9    14973.08    14629.10    239.20 o 
   0  -4   9      251.68      290.15     56.69 o 
   1  -4   9      414.66      462.37     39.85 o 
   2  -4   9    14257.34    14076.87    239.61 o 
   3  -4   9     9034.48     9095.72    217.69 o 
   4  -4   9      463.77      439.96     46.31 o 
   5  -4   9      404.68      392.40     48.70 o 
   6  -4   9    15283.61    16026.07    420.15 o 
   7  -4   9        2.68       14.00     37.59 o 
   8  -4   9     1753.87     1865.01    142.87 o 
  -8  -3   9      775.19      637.22     89.26 o 
  -7  -3   9      136.44      138.38     52.02 o 
  -6  -3   9       25.96       75.35     37.59 o 
  -5  -3   9     4792.09     4890.57    126.53 o 
  -4  -3   9     4634.57     4595.12    119.26 o 
  -3  -3   9     1135.94     1104.73     55.39 o 
  -2  -3   9     6086.83     6178.20    134.84 o 
  -1  -3   9     1304.93     1255.42    102.51 o 
   0  -3   9     1421.30     1357.52     58.63 o 
   1  -3   9     3998.02     4028.27    160.60 o 
   2  -3   9     6905.74     6924.63    277.72 o 
   3  -3   9       55.14       65.27     22.54 o 
   4  -3   9      285.28      360.57     43.40 o 
   5  -3   9     2095.02     1948.64     87.77 o 
   6  -3   9     7013.94     7147.56    254.22 o 
   7  -3   9        6.00      -15.84     31.16 o 
   8  -3   9     2361.34     2473.19    164.79 o 
  -7  -2   9     2582.81     2568.52    139.35 o 
  -6  -2   9      480.83      452.97     44.44 o 
  -5  -2   9     1641.24     1593.11     68.34 o 
  -4  -2   9     9014.61     9164.62    251.45 o 
  -3  -2   9      411.26      388.68     36.43 o 
  -2  -2   9    15136.89    14903.11    234.58 o 
  -1  -2   9      282.67      272.72     29.63 o 
   0  -2   9    12611.11    12028.53    437.45 o 
   1  -2   9      938.62      997.27     49.39 o 
   2  -2   9     9207.49     8604.84    167.01 o 
   3  -2   9     7292.79     7331.04    159.53 o 
   4  -2   9      122.03      137.77     61.97 o 
   5  -2   9     2930.74     2976.30    108.30 o 
   6  -2   9     1244.88     1235.27    106.16 o 
   7  -2   9     5279.79     5339.67    229.66 o 
  -6  -1   9     3580.58     3851.24    161.35 o 
  -5  -1   9      163.89      168.69     30.50 o 
  -4  -1   9    11058.74    11310.88    159.16 o 
  -3  -1   9       49.69      143.63     73.11 o 
  -2  -1   9    18038.26    18257.16    266.49 o 
  -1  -1   9     1355.46     1342.13     53.97 o 
   0  -1   9    15380.22    15247.83    232.10 o 
   1  -1   9      105.68      160.06     25.75 o 
   2  -1   9     3697.18     3751.40    100.62 o 
   3  -1   9     7031.47     6661.92    147.82 o 
   4  -1   9      493.09      543.20     49.02 o 
   5  -1   9     8110.95     8049.91    184.97 o 
   6  -1   9     2204.57     2107.17    135.30 o 
   7  -1   9     8915.30     9139.95    314.08 o 
  -9   0   9        5.28       23.15     36.79 o 
  -8   0   9     8250.85     8208.54    283.27 o 
  -7   0   9       86.71      105.98     39.61 o 
  -6   0   9      950.12     1015.12     82.92 o 
  -5   0   9     3367.70     3313.13    137.76 o 
  -4   0   9     3502.00     3767.79    138.99 o 
  -3   0   9      909.78      923.65     47.06 o 
  -2   0   9     2745.94     2816.38     61.01 o 
  -1   0   9     7621.55     7657.67    154.37 o 
   0   0   9      494.32      521.03     27.75 o 
   1   0   9     2450.65     2496.13    104.35 o 
   2   0   9      121.55      116.58     18.23 o 
   3   0   9    11311.59    11662.55    228.05 o 
   4   0   9      427.47      459.50     50.44 o 
   5   0   9     2801.80     3006.77    108.52 o 
   6   0   9       10.19       30.02     35.12 o 
   7   0   9     5512.15     5699.88    243.92 o 
  -9   1   9     1023.25      957.37    105.81 o 
  -8   1   9    14930.18    15039.12    417.95 o 
  -7   1   9       20.16       42.69     31.78 o 
  -6   1   9       10.56       31.51     27.20 o 
  -5   1   9     9217.62     9720.39    269.89 o 
  -4   1   9    10366.29    10662.27    272.53 o 
  -3   1   9     9266.53     8898.97    169.38 o 
  -2   1   9        3.53       25.80     14.81 o 
  -1   1   9    35625.70    36906.20    480.40 o 
   0   1   9      625.02      660.66     42.09 o 
   1   1   9       55.30       93.45     17.77 o 
   2   1   9     2831.91     2765.17     68.74 o 
   3   1   9    19592.39    20029.54    315.01 o 
   4   1   9     3714.46     3668.87     90.90 o 
   5   1   9      730.07      721.28     47.66 o 
   6   1   9     5400.49     5262.39    224.64 o 
   7   1   9     3154.76     3299.31    188.38 o 
  -9   2   9      416.88      322.26     74.29 o 
  -8   2   9     5089.96     5205.35    222.71 o 
  -7   2   9     1531.07     1822.06    120.95 o 
  -6   2   9        7.70       -4.84     22.18 o 
  -5   2   9     7895.90     8852.45    259.85 o 
  -4   2   9     5389.59     5456.22    180.98 o 
  -3   2   9     1346.67     1526.11     86.09 o 
  -2   2   9       16.40       27.67     15.75 o 
  -1   2   9    11333.03    10821.01    193.63 o 
   0   2   9      236.34      297.51     35.56 o 
   1   2   9      580.99      524.70     41.39 o 
   2   2   9     2523.88     2477.15     84.86 o 
   3   2   9    13073.60    13275.68    191.04 o 
   4   2   9     2810.03     2960.72    103.92 o 
   5   2   9       91.58      102.98     60.39 o 
   6   2   9     4939.54     5096.30    158.09 o 
  -9   3   9      367.14      368.48     76.76 o 
  -8   3   9       11.30       46.92     36.88 o 
  -7   3   9    12424.07    12944.88    373.06 o 
  -6   3   9       15.02       -0.09     24.91 o 
  -5   3   9     5444.43     5747.41    201.84 o 
  -4   3   9     1956.94     1906.12    106.25 o 
  -3   3   9     4013.65     4350.52    161.44 o 
  -2   3   9     1244.77     1209.67     58.60 o 
  -1   3   9     2779.19     2788.91     89.57 o 
   0   3   9     6317.74     6448.03    143.86 o 
   1   3   9      197.05      203.07     32.10 o 
   2   3   9     1636.84     1657.15     72.48 o 
   3   3   9      641.09      678.59     76.93 o 
   4   3   9     3375.36     3571.67    174.56 o 
   5   3   9      184.96      159.05     38.57 o 
   6   3   9     2814.88     2929.32    122.72 o 
  -9   4   9      991.65     1112.92    118.48 o 
  -8   4   9       65.89      103.43     46.39 o 
  -7   4   9    12477.52    12992.33    379.92 o 
  -6   4   9       12.18        9.42     28.61 o 
  -5   4   9     6786.86     6855.66    229.92 o 
  -4   4   9     4527.54     4457.56    172.71 o 
  -3   4   9     3221.79     2984.27    139.08 o 
  -2   4   9     3528.81     3707.50    109.29 o 
  -1   4   9     4158.02     4164.91    115.05 o 
   0   4   9    23164.41    23413.15    352.24 o 
   1   4   9       31.43       65.78     23.49 o 
   2   4   9     4796.35     4964.68    202.64 o 
   3   4   9      126.47      170.51     52.29 o 
   4   4   9     8770.90     8951.92    305.72 o 
   5   4   9       63.05      147.62     58.36 o 
  -9   5   9       50.86       48.15     45.33 o 
  -8   5   9      686.30      737.57     98.06 o 
  -7   5   9     3658.96     3416.39    176.05 o 
  -6   5   9      300.02      356.51     65.32 o 
  -5   5   9      449.39      478.16     68.31 o 
  -4   5   9     5528.94     5422.68    203.52 o 
  -3   5   9     1921.03     1711.85    108.89 o 
  -2   5   9        4.51      -18.13     22.89 o 
  -1   5   9     2727.80     2687.09     93.82 o 
   0   5   9    12380.56    12273.37    227.83 o 
   1   5   9      616.23      592.68     78.87 o 
   2   5   9      545.83      581.50     82.22 o 
   3   5   9       23.94        8.01     35.91 o 
   4   5   9     3751.70     3865.32    200.52 o 
  -9   6   9       23.08        7.57     43.22 o 
  -8   6   9     4359.35     4468.66    219.71 o 
  -7   6   9      980.84      874.10     98.68 o 
  -6   6   9     3804.74     3877.65    185.12 o 
  -5   6   9      834.93     1002.80     96.04 o 
  -4   6   9    10977.36    10721.96    321.21 o 
  -3   6   9     1539.13     1582.45    111.88 o 
  -2   6   9       31.10       17.52     27.82 o 
  -1   6   9      187.73      190.44     34.05 o 
   0   6   9     6333.54     6247.23    241.02 o 
   1   6   9      576.53      608.61     85.65 o 
   2   6   9       10.49       54.66     40.32 o 
   3   6   9     4530.98     4548.32    221.91 o 
   4   6   9      345.81      298.41     76.93 o 
  -8   7   9     4093.58     4114.09    213.82 o 
  -7   7   9      518.61      416.72     79.49 o 
  -6   7   9     2318.06     2288.24    144.72 o 
  -5   7   9        4.03       31.34     32.75 o 
  -4   7   9    14176.83    12665.22    369.53 o 
  -3   7   9     1636.17     1425.50    114.70 o 
  -2   7   9      159.79      147.88     50.53 o 
  -1   7   9     4329.51     4317.78    204.66 o 
   0   7   9     8961.91     9222.87    318.74 o 
   1   7   9      798.41      812.83    101.93 o 
   2   7   9      180.12      134.33     57.57 o 
   3   7   9     6132.76     6345.20    277.81 o 
  -8   8   9      320.41      374.55     81.16 o 
  -7   8   9     1060.82     1076.30    114.52 o 
  -6   8   9     1077.03     1166.26    115.23 o 
  -5   8   9       11.32       43.57     38.29 o 
  -4   8   9     2236.91     2201.01    146.65 o 
  -3   8   9     6484.96     6116.07    249.55 o 
  -2   8   9       42.61       30.28     41.55 o 
  -1   8   9       89.65      126.14     53.61 o 
   0   8   9      796.22      841.62    107.13 o 
   1   8   9     2437.13     2935.77    183.27 o 
  -7   9   9     5474.00     5465.91    254.66 o 
  -6   9   9      787.20      783.96    104.49 o 
  -5   9   9      376.70      276.31     67.52 o 
  -4   9   9      143.82       48.68     46.13 o 
  -3   9   9     9917.46     9393.02    337.05 o 
  -2   9   9      566.42      621.64     98.06 o 
  -1   9   9      169.23      111.00     54.66 o 
   0   9   9      634.73      791.27    112.59 o 
  -4  10   9       63.38       66.11     47.36 o 
  -3  10   9     7461.03     7176.87    300.08 o 
   0 -10  10     4725.33     5284.83    238.82 o 
   1 -10  10      155.97      167.16     56.78 o 
   2 -10  10      137.63       70.77     43.84 o 
   3 -10  10     5682.71     5723.38    240.66 o 
  -2  -9  10       65.77       63.11     45.16 o 
  -1  -9  10     2111.96     2109.99    146.56 o 
   0  -9  10     2312.43     2437.01    152.11 o 
   1  -9  10        5.47       -2.99     28.08 o 
   2  -9  10      111.92       80.59     31.51 o 
   3  -9  10    12632.95    12903.87    372.00 o 
   4  -9  10      313.47      332.56     68.22 o 
   5  -9  10       75.12       79.66     45.60 o 
  -3  -8  10     8281.11     8327.38    300.96 o 
  -2  -8  10        0.08       15.32     35.83 o 
  -1  -8  10     3224.19     3179.42    169.36 o 
   0  -8  10      333.54      328.41     44.91 o 
   1  -8  10     5760.33     5414.05    149.75 o 
   2  -8  10      410.35      400.83     48.76 o 
   3  -8  10    10327.65    10027.77    223.42 o 
   4  -8  10     2266.93     2547.39    148.24 o 
   5  -8  10      416.75      476.66     77.02 o 
   6  -8  10     1477.53     1494.95    121.21 o 
  -4  -7  10      698.46      705.79     96.48 o 
  -3  -7  10    10469.83    10510.08    331.15 o 
  -2  -7  10     2443.06     2590.35    151.23 o 
  -1  -7  10     6676.35     6756.18    190.62 o 
   0  -7  10     1372.14     1306.71     69.87 o 
   1  -7  10     8019.04     7428.82    174.15 o 
   2  -7  10      300.76      285.71     42.02 o 
   3  -7  10     6066.07     6035.29    161.04 o 
   4  -7  10     5543.51     5607.33    159.89 o 
   5  -7  10     2942.40     2970.80    158.10 o 
   6  -7  10     2232.85     2410.42    148.59 o 
  -5  -6  10      197.52      108.62     50.26 o 
  -4  -6  10      529.33      385.38     73.50 o 
  -3  -6  10     2167.20     2332.79    139.08 o 
  -2  -6  10      179.61      205.42     38.51 o 
  -1  -6  10     7990.98     8209.33    178.40 o 
   0  -6  10     7801.13     7424.21    168.88 o 
   1  -6  10     1110.33     1081.29    169.01 o 
   2  -6  10      184.23      177.24     44.72 o 
   3  -6  10     2825.65     2853.70    110.16 o 
   4  -6  10     2980.25     3066.30    112.98 o 
   5  -6  10       40.52       60.02     28.23 o 
   6  -6  10     3292.14     3234.79    169.98 o 
   7  -6  10       66.87       39.52     42.08 o 
  -6  -5  10      512.22      493.12     83.36 o 
  -5  -5  10      149.02      136.79     50.09 o 
  -4  -5  10     6640.04     6687.09    240.22 o 
  -3  -5  10     4951.03     4848.98    131.22 o 
  -2  -5  10     1483.53     1433.31     69.41 o 
  -1  -5  10     1441.28     1413.71     67.61 o 
   0  -5  10    20378.66    19978.60    332.92 o 
   1  -5  10       40.71       33.58     20.14 o 
   2  -5  10     1568.11     1596.29     73.53 o 
   3  -5  10      255.60      276.48     40.35 o 
   4  -5  10    14922.41    14318.72    378.38 o 
   5  -5  10     2705.65     2624.72    147.53 o 
   6  -5  10     1327.26     1592.22    121.21 o 
   7  -5  10     1586.44     1569.24    129.31 o 
  -7  -4  10     4867.47     4647.96    213.46 o 
  -6  -4  10      290.78      444.09     74.12 o 
  -5  -4  10      418.78      320.50     63.55 o 
  -4  -4  10    11883.86    12461.01    230.71 o 
  -3  -4  10     1384.39     1415.45    160.16 o 
  -2  -4  10     5142.26     5108.41    219.89 o 
  -1  -4  10     1012.40      903.39     53.39 o 
   0  -4  10    18660.73    18215.49    287.12 o 
   1  -4  10      573.65      605.25     46.69 o 
   2  -4  10     1940.67     1930.88    176.89 o 
   3  -4  10     3903.62     3745.74    114.14 o 
   4  -4  10    20309.53    19683.55    327.15 o 
   5  -4  10     1313.15     1226.19     87.41 o 
   6  -4  10      236.44      200.61     59.51 o 
   7  -4  10     6246.16     6640.97    266.90 o 
  -6  -3  10     5599.35     5503.67    208.53 o 
  -5  -3  10      207.70      252.45     37.68 o 
  -4  -3  10     8601.36     8610.95    178.29 o 
  -3  -3  10     1017.44      973.29     55.07 o 
  -2  -3  10     5729.60     5689.48    133.90 o 
  -1  -3  10       27.75       14.14     17.03 o 
   0  -3  10     5012.60     4852.61    120.15 o 
   1  -3  10      517.04      501.13     42.22 o 
   2  -3  10      323.42      260.56     34.43 o 
   3  -3  10    10024.53     9444.18    280.06 o 
   4  -3  10     1951.66     1808.29     96.83 o 
   5  -3  10     3708.47     3795.36    128.23 o 
   6  -3  10      158.75      138.28     61.71 o 
   7  -3  10     4007.38     3879.14    198.76 o 
  -6  -2  10    16952.90    16842.42    401.75 o 
  -5  -2  10        0.08        6.07     24.47 o 
  -4  -2  10     8223.25     8265.12    170.27 o 
  -3  -2  10     7481.09     7693.70    159.15 o 
  -2  -2  10    24002.49    24261.52    346.25 o 
  -1  -2  10     1318.18     1285.06     57.27 o 
   0  -2  10     1866.26     1891.81     83.49 o 
   1  -2  10    20532.38    20053.88    299.80 o 
   2  -2  10       76.03       81.68     23.60 o 
   3  -2  10     8434.44     8049.38    173.41 o 
   4  -2  10       20.82       19.04     21.87 o 
   5  -2  10    12857.59    12637.56    250.94 o 
   6  -2  10        1.22       20.20     29.81 o 
   7  -2  10     2422.98     2712.62    169.19 o 
  -5  -1  10      320.86      323.85     57.22 o 
  -4  -1  10     3585.60     3748.34    157.13 o 
  -3  -1  10     3608.85     3782.31    156.33 o 
  -2  -1  10     5708.46     5537.80    122.95 o 
  -1  -1  10      486.27      437.65     35.84 o 
   0  -1  10     1767.32     1789.38     84.37 o 
   1  -1  10    12495.07    12122.06    341.85 o 
   2  -1  10      670.93      647.28     45.84 o 
   3  -1  10     3045.82     3226.05    103.08 o 
   4  -1  10      252.55      257.71     55.15 o 
   5  -1  10    11589.27    11965.21    243.86 o 
   6  -1  10        2.86       20.76     61.79 o 
   7  -1  10     2368.08     2642.02    167.51 o 
  -8   0  10       24.60       31.78     37.85 o 
  -7   0  10     5808.92     5999.17    227.02 o 
  -6   0  10      335.60      360.12     59.07 o 
  -4   0  10      388.78      488.81     64.44 o 
  -3   0  10     9256.65     9127.80    260.73 o 
  -2   0  10     1576.63     1685.79    101.32 o 
  -1   0  10     1669.08     1497.15     93.48 o 
   0   0  10      380.86      362.76     53.70 o 
   1   0  10    10765.75    10556.99    339.08 o 
   2   0  10     5057.61     5163.48    125.05 o 
   3   0  10       41.75       31.68     19.87 o 
   4   0  10     1208.01     1324.76     96.96 o 
   5   0  10     2252.87     2253.97     96.37 o 
   6   0  10       61.88        4.49     37.94 o 
  -8   1  10      200.98      312.32     68.31 o 
  -7   1  10     7130.36     7857.05    267.25 o 
  -6   1  10      245.19      271.56     55.02 o 
  -5   1  10    12679.32    12991.27    333.36 o 
  -4   1  10       77.64       95.60     32.13 o 
  -3   1  10    23984.59    23343.43    343.56 o 
  -2   1  10     1614.86     1632.31     65.34 o 
  -1   1  10      170.64      183.37     27.20 o 
   0   1  10     5382.71     4991.71    177.55 o 
   1   1  10    10930.30    10778.03    286.17 o 
   2   1  10     7265.99     7059.00    224.03 o 
   3   1  10      571.87      650.36     49.13 o 
   4   1  10    13316.61    13292.56    246.66 o 
   5   1  10      658.42      862.39     91.81 o 
   6   1  10      329.76      297.26     70.51 o 
  -9   2  10     3243.95     3453.62    192.78 o 
  -8   2  10      967.54      972.87    104.05 o 
  -7   2  10     1975.97     2022.14    131.34 o 
  -6   2  10     1907.44     1991.51    122.44 o 
  -5   2  10    12282.50    12480.19    328.16 o 
  -4   2  10        4.06       11.88     24.03 o 
  -3   2  10     6161.21     6311.08    206.64 o 
  -2   2  10     2537.40     2673.57     87.98 o 
  -1   2  10      505.46      490.09     41.26 o 
   0   2  10     1236.19     1286.08     70.25 o 
   1   2  10     4944.88     5191.05    135.52 o 
   2   2  10     4242.41     4310.82    119.13 o 
   3   2  10       39.69       34.12     21.82 o 
   4   2  10     6774.39     7095.27    247.09 o 
   5   2  10        1.83        6.69     36.62 o 
   6   2  10      694.93      538.37     88.11 o 
  -9   3  10     8125.36     8501.14    320.33 o 
  -8   3  10      877.15      952.36    106.78 o 
  -7   3  10     1513.57     1378.84    112.41 o 
  -6   3  10     7599.83     7665.86    258.18 o 
  -5   3  10     2674.35     2819.13    138.11 o 
  -4   3  10       21.78       63.38     30.90 o 
  -3   3  10      173.84      234.50     47.62 o 
  -2   3  10    15693.88    15926.21    268.16 o 
  -1   3  10      327.33      349.32     38.81 o 
   0   3  10     1597.85     1607.09    101.67 o 
   1   3  10      463.93      518.18     53.65 o 
   2   3  10     9134.03     9303.81    192.80 o 
   3   3  10      128.19      136.70     48.33 o 
   4   3  10      921.27      912.66     96.74 o 
   5   3  10     3680.02     3904.14    195.86 o 
  -9   4  10     4759.83     5036.78    243.92 o 
  -8   4  10      657.53      723.66     97.53 o 
  -7   4  10     2560.44     2648.89    156.25 o 
  -6   4  10     6514.23     6374.60    235.82 o 
  -5   4  10      974.41      924.45     84.59 o 
  -4   4  10       23.52        2.29     25.35 o 
  -3   4  10      165.24      196.47     48.06 o 
  -2   4  10    26140.57    25224.79    503.82 o 
  -1   4  10      636.69      581.68     85.03 o 
   0   4  10      866.04      940.81     58.18 o 
   1   4  10     1847.93     1982.67     82.93 o 
   2   4  10     6259.29     6840.17    248.06 o 
   3   4  10      715.08      692.15     87.94 o 
   4   4  10     1630.25     1832.36    136.97 o 
  -8   5  10     4791.81     4318.57    215.22 o 
  -7   5  10       35.92       39.96     36.71 o 
  -6   5  10     2009.37     2020.91    132.92 o 
  -5   5  10     2490.40     2369.32    135.47 o 
  -4   5  10     2747.83     2640.35    142.34 o 
  -3   5  10      103.29       52.55     34.24 o 
  -2   5  10     7314.78     7091.60    166.99 o 
  -1   5  10     7552.65     7528.78    174.76 o 
   0   5  10      320.39      294.43     40.73 o 
   1   5  10     2069.35     2047.05    134.24 o 
   2   5  10     1217.05     1296.10    112.59 o 
   3   5  10     2087.78     2262.89    151.23 o 
   4   5  10      703.16      744.00    103.08 o 
  -8   6  10     3503.40     3543.59    198.32 o 
  -7   6  10     2087.26     2030.33    144.45 o 
  -6   6  10     5041.57     4973.75    215.58 o 
  -5   6  10     7121.46     6610.42    248.15 o 
  -4   6  10     1806.47     1972.76    129.31 o 
  -3   6  10     3229.44     3391.04    170.95 o 
  -2   6  10     3075.39     3222.62    111.66 o 
  -1   6  10     5595.67     5965.20    179.13 o 
   0   6  10     1815.96     1727.16    126.85 o 
   1   6  10     8113.93     7814.89    287.49 o 
   2   6  10       47.77      130.98     52.29 o 
   3   6  10     1525.45     1773.11    142.51 o 
  -7   7  10        8.16      -31.60     31.34 o 
  -6   7  10     2901.58     2667.73    162.94 o 
  -5   7  10     7003.16     6993.34    267.69 o 
  -4   7  10        6.22      -18.84     30.10 o 
  -3   7  10     1547.54     1698.91    127.81 o 
  -2   7  10      483.70      527.89     53.45 o 
  -1   7  10     3737.10     3747.10    193.04 o 
   0   7  10       53.44       93.22     48.68 o 
   1   7  10     6364.77     6692.55    275.61 o 
   2   7  10      988.73     1069.61    120.33 o 
  -7   8  10      199.89      268.22     70.16 o 
  -6   8  10      214.88      102.90     53.08 o 
  -5   8  10     6601.43     5933.32    251.67 o 
  -4   8  10       26.58       48.77     43.31 o 
  -3   8  10      116.40       91.55     46.74 o 
  -2   8  10      314.46      338.20     74.38 o 
  -1   8  10     2717.53     2628.99    172.09 o 
   0   8  10     1419.44     1628.31    142.69 o 
  -5   9  10     5287.39     5360.54    250.35 o 
  -4   9  10       88.53       68.48     51.41 o 
  -3   9  10        1.43        5.63     37.94 o 
  -2   9  10     3470.30     3604.59    207.30 o 
  -1  -9  11      324.11      398.67     81.25 o 
   0  -9  11       39.20      -33.89     30.02 o 
   1  -9  11     5860.00     5787.91    237.67 o 
   2  -9  11     2180.51     2235.31    104.13 o 
   3  -9  11      233.58      212.55     67.96 o 
   4  -9  11     1238.29     1181.14    114.70 o 
  -2  -8  11     2237.76     2347.75    153.78 o 
  -1  -8  11     4482.85     4716.27    214.70 o 
   0  -8  11        8.43       39.14     40.71 o 
   1  -8  11     2070.35     2014.06    117.03 o 
   2  -8  11     7607.18     7537.81    242.51 o 
   3  -8  11      333.30      379.48     51.69 o 
   4  -8  11     2150.10     2205.25    104.51 o 
   5  -8  11      115.24      110.21     50.00 o 
  -4  -7  11       45.10        7.04     42.25 o 
  -3  -7  11      877.35      981.49    104.84 o 
  -2  -7  11     3832.83     3883.28    188.90 o 
  -1  -7  11     6612.83     6471.44    165.69 o 
   0  -7  11     1088.13     1127.14    113.03 o 
   1  -7  11     1688.83     1691.22     81.99 o 
   2  -7  11    10265.29    10011.59    269.89 o 
   3  -7  11      959.13      949.71     82.61 o 
   4  -7  11     3275.67     3015.26    118.73 o 
   5  -7  11       48.86       45.25     35.03 o 
   6  -7  11     8028.13     8020.34    291.37 o 
  -5  -6  11     1344.59     1271.54    119.72 o 
  -4  -6  11      999.82      885.37     99.82 o 
  -3  -6  11       11.72       54.93     38.03 o 
  -2  -6  11     8346.28     8202.64    221.78 o 
  -1  -6  11        6.93       31.71     22.90 o 
   0  -6  11      138.03      102.78     28.38 o 
   1  -6  11        0.27        9.59     20.32 o 
   2  -6  11     5620.41     5390.08    187.45 o 
   3  -6  11      870.49      718.16     60.86 o 
   4  -6  11     1074.95     1076.08     81.86 o 
   5  -6  11      640.06      669.26     65.81 o 
   6  -6  11     3518.62     3401.95    181.16 o 
  -5  -5  11      358.32      338.37     71.65 o 
  -4  -5  11     6089.09     6229.71    235.47 o 
  -3  -5  11      100.35      108.80     29.85 o 
  -2  -5  11    21930.18    22567.18    353.73 o 
  -1  -5  11     3226.22     3099.30    104.24 o 
   0  -5  11     2646.45     2551.49     93.51 o 
   1  -5  11     1993.78     1903.74     82.28 o 
   2  -5  11    10682.29     9889.73    206.61 o 
   3  -5  11     8166.78     7606.23    254.57 o 
   4  -5  11       92.87       87.85     30.16 o 
   5  -5  11     7071.64     7129.47    188.57 o 
   6  -5  11      938.35     1031.93    106.69 o 
  -5  -4  11      269.97      242.34     59.86 o 
  -4  -4  11     3540.88     3614.40    115.57 o 
  -3  -4  11     1016.38     1015.36     60.47 o 
  -2  -4  11     3534.62     3753.81    119.54 o 
  -1  -4  11     3402.20     3427.30    106.22 o 
   0  -4  11      727.72      739.28     52.80 o 
   1  -4  11     2118.23     2154.85     84.23 o 
   2  -4  11     7628.81     7455.61    169.87 o 
   3  -4  11     4041.07     3859.45    120.44 o 
   4  -4  11      669.90      601.31     62.63 o 
   5  -4  11     4802.32     5064.29    154.33 o 
   6  -4  11      449.19      460.62     60.40 o 
  -5  -3  11    11855.24    12208.72    331.42 o 
  -4  -3  11     2824.96     2842.31    112.59 o 
  -3  -3  11      218.69      239.39     35.04 o 
  -2  -3  11      426.27      468.80     59.73 o 
  -1  -3  11    12492.55    12306.61    221.14 o 
   0  -3  11     1078.16      979.74    104.71 o 
   1  -3  11     2383.45     2473.15     87.55 o 
   2  -3  11       37.17       39.77     22.27 o 
   3  -3  11     9123.60     8921.87    338.55 o 
   4  -3  11      462.14      438.84     49.20 o 
   5  -3  11     1193.16     1238.07     77.92 o 
   6  -3  11      764.22      742.07     70.61 o 
  -6  -2  11      973.20     1085.28     96.83 o 
  -5  -2  11    17334.49    17864.94    429.57 o 
  -4  -2  11     5691.06     5598.30    206.51 o 
  -3  -2  11       23.36       94.98     36.44 o 
  -2  -2  11        3.32       25.53     26.23 o 
  -1  -2  11    26770.61    26538.96    376.88 o 
   0  -2  11      168.98      173.24     28.99 o 
   1  -2  11     2797.17     2601.45     87.48 o 
   2  -2  11     3721.59     3416.18    104.69 o 
   3  -2  11    17086.10    17439.49    353.29 o 
   4  -2  11      186.58      173.64     35.56 o 
   5  -2  11     1753.98     2021.36    150.92 o 
   6  -2  11     5296.34     5425.66    167.32 o 
  -7  -1  11     2429.99     2534.81    146.30 o 
  -6  -1  11      207.18      200.44     52.73 o 
  -5  -1  11     8568.85     8578.60    268.83 o 
  -4  -1  11       83.43      159.33     45.42 o 
  -3  -1  11     1393.21     1464.58    102.02 o 
  -2  -1  11      232.35      233.53     50.44 o 
  -1  -1  11    15266.20    14890.27    365.75 o 
   0  -1  11     6265.74     5947.85    207.57 o 
   1  -1  11      790.95      795.33     48.90 o 
   2  -1  11     2672.53     2590.52     88.67 o 
   3  -1  11    13006.70    12765.83    237.66 o 
   4  -1  11     1286.03     1439.44     75.76 o 
   5  -1  11      611.42      637.38     64.04 o 
   6  -1  11     5739.74     5718.30    172.88 o 
  -5   0  11     9545.55     9967.39    299.64 o 
  -4   0  11     7520.90     7226.25    239.87 o 
  -3   0  11     4168.12     4185.12    174.64 o 
  -2   0  11     6814.57     6748.01    225.70 o 
  -1   0  11     1495.40     1392.84     98.15 o 
   0   0  11    21661.69    21959.92    481.42 o 
   1   0  11      435.95      463.28     64.35 o 
   2   0  11     7212.85     7417.80    242.34 o 
   3   0  11      370.19      374.15     43.97 o 
   4   0  11     5908.28     5757.31    153.22 o 
   5   0  11      483.36      533.62     57.85 o 
   6   0  11     4272.35     4834.05    221.56 o 
  -4   1  11    12543.18    12553.34    341.19 o 
  -3   1  11      413.39      366.01     60.74 o 
  -2   1  11     9282.14     9447.42    278.25 o 
  -1   1  11     2979.59     3068.95    143.92 o 
   0   1  11    17674.47    17399.37    407.21 o 
   1   1  11        0.69       11.97     26.41 o 
   2   1  11     7409.72     7172.29    238.02 o 
   3   1  11        4.33       48.50     33.71 o 
   4   1  11     3103.82     3124.32    161.88 o 
  -8   2  11     3452.48     3613.57    192.43 o 
  -7   2  11     2175.59     2114.48    137.59 o 
  -6   2  11     3118.75     3170.88    156.51 o 
  -5   2  11       58.90       50.44     32.31 o 
  -4   2  11     9401.37     9291.88    264.70 o 
  -3   2  11      308.53      328.72     38.76 o 
  -2   2  11       29.25       47.01     28.87 o 
  -1   2  11      173.81      217.34     48.24 o 
   0   2  11    14465.87    14590.62    361.61 o 
   1   2  11      567.91      598.75     71.74 o 
   2   2  11     1528.73     1368.54     99.56 o 
   3   2  11     1710.77     1601.55    111.18 o 
  -7   3  11      734.35      841.36     96.12 o 
  -6   3  11      270.56      236.53     54.84 o 
  -5   3  11     1599.94     1486.76    104.49 o 
  -4   3  11    10860.21    10321.35    294.62 o 
  -3   3  11      256.08      231.48     35.75 o 
  -2   3  11      116.98      102.90     26.19 o 
  -1   3  11     2766.60     2756.18     97.29 o 
   0   3  11    12918.39    12984.17    240.96 o 
   1   3  11      568.07      539.37     48.94 o 
   2   3  11      212.88      212.41     36.38 o 
   3   3  11    11479.86    11949.83    347.79 o 
  -8   4  11     3188.77     3237.17    186.35 o 
  -7   4  11      595.17      683.00     90.23 o 
  -6   4  11      172.46      209.77     54.40 o 
  -5   4  11      222.25      229.92     54.31 o 
  -4   4  11    12870.14    12543.75    344.98 o 
  -3   4  11     6341.87     6004.04    196.83 o 
  -2   4  11      364.34      341.83     43.18 o 
  -1   4  11     4004.17     3881.09    121.62 o 
   0   4  11     1704.71     1713.62     79.70 o 
   1   4  11     1359.45     1410.42     73.72 o 
   2   4  11       31.65       60.03     41.90 o 
   3   4  11    11427.68    12169.99    371.12 o 
   4   4  11        4.15      -15.93     39.35 o 
  -8   5  11     1264.00     1341.26    125.00 o 
  -7   5  11     5555.94     5776.20    243.48 o 
  -6   5  11     1199.93     1136.60    104.40 o 
  -5   5  11       16.57       -3.52     28.96 o 
  -4   5  11     1607.95     1684.21    118.13 o 
  -3   5  11    14953.91    14639.05    317.91 o 
  -2   5  11       65.42       34.34     25.40 o 
  -1   5  11      641.00      682.49     99.12 o 
   0   5  11       14.74       30.36     23.02 o 
   1   5  11     3287.62     3386.64    177.55 o 
   2   5  11       17.68       37.32     39.44 o 
   3   5  11     5056.51     5149.10    236.26 o 
  -7   6  11     6084.61     5938.61    254.84 o 
  -6   6  11      696.58      717.50     92.87 o 
  -5   6  11      364.03      481.42     79.58 o 
  -4   6  11      211.86      186.97     55.90 o 
  -3   6  11     7261.07     7451.45    186.06 o 
  -2   6  11     1516.51     1604.68     81.74 o 
  -1   6  11     1823.15     1747.95    186.40 o 
   0   6  11     2857.39     3268.24    181.86 o 
   1   6  11     3397.82     3683.46    195.42 o 
   2   6  11      501.57      425.61     85.30 o 
  -7   7  11     5006.25     5023.57    239.34 o 
  -6   7  11     1143.45     1212.03    119.72 o 
  -5   7  11       14.98        8.54     34.15 o 
  -4   7  11       83.05       76.67     48.15 o 
  -3   7  11     1384.00     1540.88     83.84 o 
  -2   7  11      696.90      661.96     94.36 o 
  -1   7  11      942.01      933.34    108.71 o 
   0   7  11     4089.68     4253.52    220.95 o 
   1   7  11       50.72       62.41     52.38 o 
  -5   8  11      571.60      578.16     92.52 o 
  -4   8  11     2009.23     1780.95    139.17 o 
  -3   8  11     1946.46     1994.59    148.06 o 
  -2   8  11     3210.35     2950.73    184.15 o 
  -1   8  11        0.31       15.14     45.33 o 
  -1  -8  12      127.96      200.79     59.68 o 
   0  -8  12    17902.00    16947.63    381.68 o 
   1  -8  12      139.16      168.26     39.33 o 
   2  -8  12      636.45      682.09     66.86 o 
   3  -8  12     1092.44     1108.92    120.68 o 
  -3  -7  12        0.76       27.64     41.20 o 
  -2  -7  12     1071.98     1067.05    108.45 o 
  -1  -7  12      588.09      557.12     55.74 o 
   0  -7  12     8920.62     8732.91    203.13 o 
   1  -7  12        7.91       75.22     46.30 o 
   2  -7  12      272.93      179.02     48.33 o 
   3  -7  12     1555.88     1605.14     86.42 o 
   4  -7  12     3854.99     3706.54    135.97 o 
  -4  -6  12     6448.31     7037.88    269.54 o 
  -3  -6  12     3062.04     3251.25    174.47 o 
  -2  -6  12     2696.41     2701.62    105.77 o 
  -1  -6  12     1317.93     1242.55     71.56 o 
   0  -6  12     2625.71     2556.55    100.84 o 
   1  -6  12     6193.98     6137.64    162.77 o 
   2  -6  12      116.32      104.53     31.85 o 
   3  -6  12     4189.53     4104.96    135.94 o 
   4  -6  12      117.94      110.87     33.92 o 
   5  -6  12     4371.23     4396.83    150.88 o 
  -5  -5  12       71.12      118.40     52.73 o 
  -4  -5  12    10533.65    10859.89    332.83 o 
  -3  -5  12     8293.08     9016.27    201.16 o 
  -2  -5  12     2079.58     2135.57     91.03 o 
  -1  -5  12     3303.62     3154.72    126.89 o 
   0  -5  12      394.21      397.85     45.87 o 
   1  -5  12    11871.61    11295.94    386.04 o 
   2  -5  12        7.40       20.59     22.64 o 
   3  -5  12    14630.26    13677.93    320.68 o 
   4  -5  12       28.04       44.32     26.45 o 
   5  -5  12     5849.97     5573.85    194.80 o 
  -4  -4  12      664.96      734.58     83.71 o 
  -3  -4  12     5262.54     5678.77    150.41 o 
  -2  -4  12      403.37      420.01     46.65 o 
  -1  -4  12     2068.98     1983.91     83.80 o 
   0  -4  12      204.09      232.42     36.91 o 
   1  -4  12    13239.14    12577.88    239.21 o 
   2  -4  12     1481.35     1409.39     98.15 o 
   3  -4  12     6344.37     5972.42    158.83 o 
   4  -4  12      235.14      271.50     44.06 o 
   5  -4  12     3494.04     3335.01    127.24 o 
  -5  -3  12     3068.38     2776.97    150.00 o 
  -4  -3  12     2684.08     3058.39    155.54 o 
  -3  -3  12    10962.76    10713.95    311.44 o 
  -2  -3  12       45.17      167.25     49.47 o 
  -1  -3  12      108.35      109.93     27.16 o 
   0  -3  12     6354.59     6395.41    216.37 o 
   1  -3  12    10907.17    10455.50    206.84 o 
   2  -3  12     2719.39     2601.03     96.17 o 
   3  -3  12       29.11       -1.90     46.13 o 
   4  -3  12     6961.32     6446.27    209.06 o 
   5  -3  12      433.18      430.76     55.27 o 
  -6  -2  12       36.40       42.78     37.68 o 
  -5  -2  12      728.11      644.26     82.30 o 
  -4  -2  12      268.63      246.65     56.95 o 
  -3  -2  12     7712.33     8299.38    269.71 o 
  -2  -2  12     4415.99     4245.51    180.98 o 
  -1  -2  12     1420.01     1426.73    103.34 o 
   0  -2  12     8377.52     8437.32    268.57 o 
   1  -2  12     7232.24     7246.29    162.59 o 
   2  -2  12     2061.90     2019.14     83.38 o 
   3  -2  12      282.85      314.84     43.84 o 
   4  -2  12    10296.03    10196.02    380.67 o 
   5  -2  12       37.45       69.85     30.99 o 
  -7  -1  12     1385.32     1423.83    115.05 o 
  -6  -1  12     2252.52     2419.14    144.28 o 
  -5  -1  12     2229.66     2305.06    138.64 o 
  -4  -1  12      120.22       96.74     41.46 o 
  -3  -1  12     1220.80     1034.05     96.21 o 
  -2  -1  12    20161.36    20556.08    478.51 o 
  -1  -1  12      651.73      617.24     76.05 o 
   0  -1  12     2459.50     2081.91    123.41 o 
   1  -1  12      965.30     1127.44     92.78 o 
   2  -1  12     4009.86     3747.28    173.32 o 
   3  -1  12       11.48       36.88     34.51 o 
   4  -1  12     5335.55     5312.15    152.54 o 
   5  -1  12     1763.96     1859.84     95.37 o 
  -7   0  12      845.31      643.21     90.40 o 
  -6   0  12     7639.20     7606.09    269.89 o 
  -5   0  12      848.10      831.76     92.43 o 
  -4   0  12     3846.46     3893.32    179.22 o 
  -3   0  12       33.78       42.34     32.13 o 
  -2   0  12    21758.59    21652.71    493.83 o 
  -1   0  12     1113.78      992.58     91.20 o 
   0   0  12     3216.83     3218.51    155.28 o 
   1   0  12      167.26      156.33     45.07 o 
   2   0  12     6424.43     6168.18    227.11 o 
   3   0  12      676.19      685.81     84.33 o 
   4   0  12     3096.77     2966.93    165.40 o 
   5   0  12     5115.70     5123.57    228.87 o 
  -5   1  12      773.33      861.78     93.48 o 
  -4   1  12      561.68      510.46     74.56 o 
  -3   1  12      116.04      125.09     41.02 o 
  -2   1  12    13034.09    12652.64    347.18 o 
  -1   1  12      559.02      692.68     79.84 o 
   0   1  12     2154.29     2229.71    130.45 o 
   1   1  12     3501.88     3636.98    168.57 o 
   2   1  12     1799.90     1887.90    121.48 o 
   3   1  12      484.88      372.26     68.22 o 
   4   1  12     4088.68     4245.33    197.88 o 
  -5   2  12     3732.91     3682.23    182.57 o 
  -4   2  12      405.54      455.54     71.74 o 
  -3   2  12      719.20      931.23     93.48 o 
  -2   2  12     5474.60     5402.09    211.00 o 
  -1   2  12     8150.84     8167.87    265.75 o 
   0   2  12      240.16      325.35     60.39 o 
   1   2  12    10235.47    10391.50    305.89 o 
   2   2  12       34.83       48.41     36.97 o 
   3   2  12     2159.34     2096.96    133.36 o 
  -7   3  12     1976.38     2193.18    145.95 o 
  -6   3  12     5219.70     5158.78    211.97 o 
  -4   3  12      180.02      176.49     53.43 o 
  -3   3  12     4420.00     4205.63    186.53 o 
  -2   3  12     2170.13     2323.28    136.70 o 
  -1   3  12     5833.89     5654.54    214.08 o 
   0   3  12     1051.86     1083.69     93.13 o 
   1   3  12    10341.38    10064.75    300.17 o 
   2   3  12      385.67      292.42     62.23 o 
  -7   4  12      379.73      316.54     71.13 o 
  -6   4  12      607.15      629.74     83.10 o 
  -5   4  12    10121.19     9926.20    310.64 o 
  -4   4  12     1580.51     1500.17     79.69 o 
  -3   4  12      727.44      636.32     93.97 o 
  -2   4  12     1125.23     1095.45    103.12 o 
  -1   4  12     4784.84     4864.03    322.70 o 
   0   4  12       49.82       62.97     28.66 o 
   1   4  12     3818.24     4047.63    179.05 o 
  -7   5  12       22.77      -24.82     35.65 o 
  -6   5  12        8.20       34.51     40.05 o 
  -5   5  12    16037.98    16274.83    439.34 o 
  -4   5  12       17.85       42.18     25.55 o 
  -3   5  12      133.49      140.25     33.88 o 
  -2   5  12     3426.49     3377.22    120.60 o 
  -1   5  12     5309.19     5223.01    152.33 o 
   0   5  12      139.70      128.04     33.09 o 
   1   5  12     1431.11     1577.70    130.28 o 
   2   5  12     6997.18     6952.67    275.26 o 
  -6   6  12      624.74      556.06     87.67 o 
  -5   6  12     4011.18     3465.07    184.50 o 
  -4   6  12       77.07       62.03     30.65 o 
  -3   6  12      949.75     1026.66     72.69 o 
  -2   6  12     3268.08     3414.50    125.45 o 
  -1   6  12     1217.31     1125.42    114.79 o 
   0   6  12      220.95      233.97     68.40 o 
   1   6  12        5.08       37.06     48.94 o 
  -5   7  12      890.54      977.18    109.59 o 
  -4   7  12     2400.95     2298.29    107.39 o 
  -3   7  12       62.33       28.37     29.09 o 
  -2   7  12     4385.95     4692.15    229.48 o 
  -1   7  12      565.49      538.10     93.31 o 
  -1  -7  13     2465.35     2625.97    110.18 o 
   0  -7  13       10.01       32.63     27.93 o 
   1  -7  13     1957.29     1949.37     95.67 o 
   2  -7  13      173.70      174.68     39.96 o 
   3  -7  13     2632.44     2665.58    115.31 o 
  -3  -6  13      169.40      152.11     56.42 o 
  -2  -6  13       43.50       40.54     27.86 o 
  -1  -6  13     9544.06     9332.54    212.79 o 
   0  -6  13      397.44      367.47     55.28 o 
   1  -6  13     1373.07     1394.97     92.82 o 
   2  -6  13     2357.98     2171.50     99.15 o 
   3  -6  13     6579.41     6487.35    179.69 o 
   4  -6  13        4.52      -10.65     23.29 o 
  -3  -5  13      178.44      162.85     53.52 o 
  -2  -5  13       51.06       53.63     30.81 o 
  -1  -5  13     7115.59     7144.65    177.83 o 
   0  -5  13      716.31      595.12    131.60 o 
   1  -5  13     3284.08     3107.16    112.46 o 
   2  -5  13     1845.58     1841.06    124.73 o 
   3  -5  13     3705.83     3680.20    140.40 o 
   4  -5  13       97.59      108.48     33.88 o 
  -4  -4  13     2130.88     1820.30    127.55 o 
  -3  -4  13     1548.92     1544.07    115.93 o 
  -2  -4  13      569.84      594.88     79.93 o 
  -1  -4  13     7031.55     6792.11    248.41 o 
   0  -4  13     4048.36     3903.74    122.88 o 
   1  -4  13      472.37      382.25     46.36 o 
   2  -4  13     5702.89     5256.89    149.37 o 
   3  -4  13      542.82      501.41     54.22 o 
   4  -4  13     1054.59     1049.88     81.95 o 
  -5  -3  13     4907.71     5150.07    218.92 o 
  -4  -3  13     1998.47     1946.88    131.69 o 
  -3  -3  13      836.69      940.74     98.15 o 
  -2  -3  13     5691.09     5579.11    221.12 o 
  -1  -3  13     2597.35     2312.54    138.91 o 
   0  -3  13     6852.78     6690.88    244.89 o 
   1  -3  13      578.25      567.33     80.46 o 
   2  -3  13     7800.74     7500.33    178.59 o 
   3  -3  13      137.27       89.53     29.87 o 
   4  -3  13      905.77      904.78     70.51 o 
  -6  -2  13        0.69        0.35     35.56 o 
  -5  -2  13     3112.88     3155.57    169.80 o 
  -4  -2  13     7014.83     7257.06    260.38 o 
  -3  -2  13      555.61      602.19     83.45 o 
  -2  -2  13     4811.77     4792.42    204.13 o 
  -1  -2  13       58.65       30.99     31.51 o 
   0  -2  13     3045.49     2884.18    154.49 o 
   1  -2  13        0.65      -10.83     22.62 o 
   2  -2  13     5771.39     5570.22    228.34 o 
   3  -2  13     2601.35     2548.10    155.45 o 
   4  -2  13      101.39      155.45     55.90 o 
  -6  -1  13       64.65       44.01     43.13 o 
  -5  -1  13      611.68      644.00     91.28 o 
  -4  -1  13    16119.97    16881.16    441.36 o 
  -3  -1  13      284.85      308.18     66.02 o 
  -2  -1  13      424.46      441.80     72.18 o 
  -1  -1  13     3552.54     4085.65    186.44 o 
   0  -1  13     7337.17     7523.78    260.56 o 
   1  -1  13     1097.52      901.57     94.01 o 
   2  -1  13      186.50      196.47     55.90 o 
   3  -1  13    10797.53    10651.62    337.84 o 
   4  -1  13      510.70      505.01     85.56 o 
  -6   0  13      112.13      160.38     54.58 o 
  -5   0  13     1418.35     1344.34    114.96 o 
  -4   0  13     8318.11     8066.11    282.74 o 
  -3   0  13     1188.10     1247.95    106.34 o 
  -2   0  13      152.80      145.33     47.36 o 
  -1   0  13     6325.52     6126.90    231.69 o 
   0   0  13     6379.77     6885.15    248.23 o 
   1   0  13        7.68       31.34     30.72 o 
   2   0  13      358.36      332.74     66.72 o 
   3   0  13    12993.82    12633.45    372.88 o 
   4   0  13      282.41      254.48     66.37 o 
  -6   1  13      201.59      313.37     69.98 o 
  -5   1  13     2329.85     2154.80    140.31 o 
  -4   1  13     1235.85     1173.39    110.65 o 
  -3   1  13     7651.24     7554.15    268.74 o 
  -2   1  13      341.52      394.36     69.54 o 
  -1   1  13     5715.20     5678.84    222.44 o 
   0   1  13      113.84      180.10     51.67 o 
   1   1  13      416.91      288.37     62.50 o 
   2   1  13      298.33      264.87     60.47 o 
   3   1  13     8430.90     7647.99    275.96 o 
  -6   2  13      290.09      277.02     66.55 o 
  -5   2  13     3485.77     3467.88    182.13 o 
  -4   2  13     2718.31     2727.05    157.57 o 
  -3   2  13     9034.14     9425.24    309.15 o 
  -2   2  13      318.82      321.12     65.32 o 
  -1   2  13     7795.73     7764.18    268.30 o 
   0   2  13      839.64      990.82     97.27 o 
   1   2  13      958.41     1227.00    108.45 o 
   2   2  13      609.28      557.29     80.37 o 
   3   2  13     5597.82     5566.78    230.89 o 
  -5   3  13     2075.88     1820.56    133.62 o 
  -4   3  13       95.57       93.84     45.33 o 
  -3   3  13     2486.54     2411.22    146.92 o 
  -2   3  13     1715.53     1846.26    127.73 o 
  -1   3  13     3073.35     3028.54    162.06 o 
   0   3  13     4779.24     5032.55    211.79 o 
   1   3  13      273.88      303.07     66.20 o 
   2   3  13      437.23      430.54     75.17 o 
  -5   4  13       12.01        6.60     31.07 o 
  -4   4  13     3132.72     2904.16    165.67 o 
  -3   4  13      912.34      943.64    100.61 o 
  -2   4  13      436.93      519.00     78.87 o 
  -1   4  13      436.01      483.00     76.67 o 
   0   4  13     9666.59    10761.57    328.16 o 
  -6   5  13     1554.60     1469.51    124.03 o 
  -5   5  13      159.03      126.20     45.82 o 
  -4   5  13     8186.46     7860.21    254.31 o 
  -3   5  13     1071.98     1182.58     79.11 o 
  -2   5  13      963.74      855.97     96.39 o 
  -1   5  13      134.21      145.42     50.17 o 
  -4   6  13     2024.32     1995.60    102.15 o 
  -3   6  13      273.13      191.17     43.44 o 
  -2   6  13      538.02      513.25     60.16 o 
  -1   6  13       97.49       67.08     51.67 o 
   0  -6  14     4419.02     4375.33    142.96 o 
   1  -6  14     3853.00     3764.81    133.32 o 
  -2  -5  14     4122.86     4253.34    202.02 o 
  -1  -5  14     2073.64     2001.89    139.17 o 
   0  -5  14     4700.10     4416.10    208.80 o 
   1  -5  14      574.47      532.94     56.32 o 
   2  -5  14     1101.62     1140.22    133.76 o 
  -3  -4  14       21.64       32.31     39.88 o 
  -2  -4  14    15137.92    14685.87    410.91 o 
  -1  -4  14       29.89       53.52     38.73 o 
   0  -4  14     5470.04     4911.60    217.34 o 
   1  -4  14      898.75      836.60    100.61 o 
   2  -4  14     5370.30     5429.55    238.11 o 
   3  -4  14      551.08      569.22     59.58 o 
  -4  -3  14     3271.76     3707.14    188.99 o 
  -3  -3  14      204.53      136.00     53.52 o 
  -2  -3  14     7961.93     7855.03    281.68 o 
  -1  -3  14      322.41      391.81     73.68 o 
   0  -3  14     3378.25     3227.57    174.03 o 
   1  -3  14     1260.35     1197.07    115.14 o 
   2  -3  14      907.06      795.49     98.59 o 
   3  -3  14     2201.10     1936.05    143.48 o 
  -5  -2  14     1344.79     1275.94    120.60 o 
  -4  -2  14      651.09      690.74     94.89 o 
  -3  -2  14     1030.72     1031.58    106.51 o 
  -2  -2  14     1507.72     1599.09    124.47 o 
  -1  -2  14       22.00        5.72     31.43 o 
   0  -2  14      273.80      318.74     69.36 o 
   1  -2  14     4929.09     4808.44    214.52 o 
   2  -2  14      818.61      699.99     94.63 o 
   3  -2  14      329.02      261.09     67.69 o 
  -5  -1  14     1839.10     1925.93    139.26 o 
  -4  -1  14        2.90       -6.95     33.63 o 
  -3  -1  14     3023.63     3075.20    172.88 o 
  -2  -1  14     2026.74     1922.58    133.01 o 
  -1  -1  14     1369.95     1627.61    121.30 o 
   0  -1  14      162.66      271.12     65.14 o 
   1  -1  14    16073.88    15877.04    432.30 o 
   2  -1  14      293.94      355.45     73.77 o 
   3  -1  14      241.37      253.34     68.75 o 
  -5   0  14     2876.75     2629.35    165.84 o 
  -4   0  14        1.64       -7.04     33.54 o 
  -3   0  14     2272.68     2369.58    151.14 o 
  -2   0  14       15.35       12.32     30.63 o 
  -1   0  14      651.63      591.36     85.83 o 
   0   0  14      113.48       95.60     42.25 o 
   1   0  14     8861.93     8825.43    300.87 o 
   2   0  14      591.20      558.26     85.30 o 
   3   0  14      162.82      106.60     49.73 o 
  -5   1  14    11432.84    11072.30    359.94 o 
  -4   1  14      259.88      286.09     67.43 o 
  -3   1  14     2695.59     2439.12    153.69 o 
  -2   1  14     3156.23     2900.47    166.28 o 
  -1   1  14      313.73      292.16     67.52 o 
   0   1  14       32.62       45.33     34.33 o 
   1   1  14     1470.63     1531.04    122.36 o 
   2   1  14     6797.91     6970.10    267.60 o 
  -5   2  14     8060.52     7559.44    287.76 o 
  -4   2  14      785.29      727.19     98.68 o 
  -3   2  14     2552.18     2406.38    154.22 o 
  -2   2  14     6876.11     6660.07    260.73 o 
  -1   2  14      957.80     1108.08    107.74 o 
   0   2  14      108.82      159.50     52.38 o 
   1   2  14      745.91      638.54     87.85 o 
   2   2  14     8609.82     9062.04    310.38 o 
  -5   3  14      427.09      434.23     81.42 o 
  -4   3  14      186.43      202.72     59.51 o 
  -3   3  14      495.61      553.69     87.32 o 
  -2   3  14     4783.69     4920.85    218.83 o 
  -1   3  14      121.98      142.25     52.90 o 
   0   3  14      202.69      190.66     57.13 o 
   1   3  14       26.47       70.51     44.19 o 
  -4   4  14     2136.48     1883.67    139.08 o 
  -3   4  14      292.70      249.73     65.32 o 
  -2   4  14    11485.36    11790.95    363.55 o 
  -1   4  14     1289.12     1362.91    121.65 o 
   0   4  14      124.31      149.91     55.98 o 
   0  -4  15     3352.59     3129.42    180.28 o 
  -2  -3  15      784.50      770.76    101.58 o 
  -1  -3  15     3255.70     3418.41    187.06 o 
   0  -3  15      179.52      134.33     53.70 o 
   1  -3  15       51.79       67.78     44.98 o 
  -3  -2  15     4295.47     4319.80    214.96 o 
  -2  -2  15      151.82       93.66     45.69 o 
  -1  -2  15     6265.44     6690.00    268.30 o 
   0  -2  15     2547.48     2684.19    165.49 o 
   1  -2  15      938.19      949.19    109.42 o 
  -3  -1  15     3419.36     3305.21    185.03 o 
  -2  -1  15      296.37      354.75     77.02 o 
  -1  -1  15     8163.20     7472.11    283.44 o 
   0  -1  15     3282.75     3159.18    180.19 o 
   1  -1  15     1011.41      978.32    108.71 o 
  -3   0  15     1405.64     1338.97    128.08 o 
  -2   0  15        4.10       76.76     42.96 o 
  -1   0  15     1959.80     1741.60    133.10 o 
   0   0  15     2856.13     2806.63    170.07 o 
   1   0  15       20.27        6.95     38.03 o 
  -3   1  15      431.17      258.36     69.19 o 
  -2   1  15      280.46      250.87     62.94 o 
  -1   1  15      139.26      111.71     49.38 o 
   0   1  15     9663.59     9899.26    334.50 o 
  -3   2  15        2.77       26.67     37.59 o 
  -2   2  15       32.38       40.40     42.52 o 
  -1   2  15        1.37       75.35     46.74 o 
                                                 
